# Supplementary material for: Synthesis and photoinduced behavior of DPP-anchored nitronyl nitroxides: a multifaceted approach
Source: RSC Adv. 2024 Feb 19;14(9):6178–89. doi: 10.1039/d4ra00916a (PMC10875417; doi:10.1039/d4ra00916a)
Supplement: RA-014-D4RA00916A-s002 [file RA-014-D4RA00916A-s002.cif]

# Electronic Supplementary Material (ESI) for RSC Advances.
# This journal is © The Royal Society of Chemistry 2024

####################################################################### 
# 
# This file contains crystal structure data downloaded from the 
# Cambridge Structural Database (CSD) hosted by the Cambridge 
# Crystallographic Data Centre (CCDC).
# 
# Full information about CCDC data access policies and citation 
# guidelines are available at http://www.ccdc.cam.ac.uk/access/V1 
# 
# Audit and citation data items may have been added by the CCDC. 
# Please retain this information to preserve the provenance of 
# this file and to allow appropriate attribution of the data. 
# 
#######################################################################

data_NN2-DPP
_audit_block_doi                 10.5517/ccdc.csd.cc221nc5
_database_code_depnum_ccdc_archive 'CCDC 1908216'
loop_
_audit_author_name
_audit_author_address
'Dieter Schollmeyer'
;University of Mainz Institut of Organic Chemistry
Germany
;
_audit_update_record             
;
2019-04-05 deposited with the CCDC.	2024-02-12 downloaded from the CCDC.
;

_audit_creation_method           SHELXL-2014/7
_shelx_SHELXL_version_number     2014/7
_chemical_name_systematic        
3,6-Bis(5-(4,4,5,5-tetramethyl-4,5-dihydro-3oxid-1-oxyl-1-H-imidazol-2-yl)-thiophene-2yl)-2,5-dihexyl-2,5-dihydropyrrolo[3,4-c]pyrrole-1,4-dione
_chemical_name_common            ?
_chemical_melting_point          ?
_chemical_formula_moiety         'C40 H54 N6 O6 S2, C H2 Cl2'
_chemical_formula_sum            'C41 H56 Cl2 N6 O6 S2'
_chemical_formula_weight         863.93

loop_
_atom_type_symbol
_atom_type_description
_atom_type_scat_dispersion_real
_atom_type_scat_dispersion_imag
_atom_type_scat_source
C C 0.0181 0.0091 'International Tables Vol C Tables 4.2.6.8 and 6.1.1.4'
H H 0.0000 0.0000 'International Tables Vol C Tables 4.2.6.8 and 6.1.1.4'
N N 0.0311 0.0180 'International Tables Vol C Tables 4.2.6.8 and 6.1.1.4'
O O 0.0492 0.0322 'International Tables Vol C Tables 4.2.6.8 and 6.1.1.4'
S S 0.3331 0.5567 'International Tables Vol C Tables 4.2.6.8 and 6.1.1.4'
Cl Cl 0.3639 0.7018 'International Tables Vol C Tables 4.2.6.8 and 6.1.1.4'

_space_group_crystal_system      triclinic
_space_group_IT_number           2
_space_group_name_H-M_alt        'P -1'
_space_group_name_Hall           '-P 1'

_shelx_space_group_comment       
;
The symmetry employed for this shelxl refinement is uniquely defined
by the following loop, which should always be used as a source of
symmetry information in preference to the above space-group names.
They are only intended as comments.
;

loop_
_space_group_symop_operation_xyz
'x, y, z'
'-x, -y, -z'

_cell_length_a                   7.4729(10)
_cell_length_b                   16.121(2)
_cell_length_c                   19.743(3)
_cell_angle_alpha                67.095(10)
_cell_angle_beta                 88.242(11)
_cell_angle_gamma                84.135(11)
_cell_volume                     2179.4(5)
_cell_formula_units_Z            2
_cell_measurement_temperature    193(2)
_cell_measurement_reflns_used    11587
_cell_measurement_theta_min      2.99
_cell_measurement_theta_max      62.22

_exptl_crystal_description       needle
_exptl_crystal_colour            black
_exptl_crystal_density_meas      ?
_exptl_crystal_density_method    ?
_exptl_crystal_density_diffrn    1.317
_exptl_crystal_F_000             916
_exptl_transmission_factor_min   ?
_exptl_transmission_factor_max   ?
_exptl_crystal_size_max          0.180
_exptl_crystal_size_mid          0.020
_exptl_crystal_size_min          0.020
_exptl_absorpt_coefficient_mu    2.662
_shelx_estimated_absorpt_T_min   0.646
_shelx_estimated_absorpt_T_max   0.949
_exptl_absorpt_correction_type   integration
_exptl_absorpt_correction_T_min  0.7125
_exptl_absorpt_correction_T_max  0.9602
loop_
_exptl_crystal_face_index_h
_exptl_crystal_face_index_k
_exptl_crystal_face_index_l
_exptl_crystal_face_perp_dist
1 0 0 0.0905
-1 0 0 0.0905
0 0 1 0.0120
0 0 -1 0.0120
0 2 1 0.0100
0 -2 -1 0.0100

_exptl_absorpt_process_details   ?
_exptl_absorpt_special_details   ?
_diffrn_ambient_temperature      193(2)
_diffrn_radiation_wavelength     1.54178
_diffrn_radiation_type           CuK\a
_diffrn_measurement_device       '2-circle goniometer'
_diffrn_measurement_device_type  'STOE IPDS 2T'
_diffrn_detector                 'image plate (34 cm diameter)'
_diffrn_detector_type            STOE
_diffrn_detector_area_resol_mean 6.67
_diffrn_source                   'Incoatec microSource Cu'
_diffrn_radiation_monochromator  'X-ray mirror'
_diffrn_measurement_method       'rotation method'
_diffrn_measurement_details      
; 1130 frames, detector distance = 40 mm  
;
_diffrn_reflns_number            24811
_diffrn_reflns_av_unetI/netI     0.2738
_diffrn_reflns_av_R_equivalents  0.1830
_diffrn_reflns_limit_h_min       -8
_diffrn_reflns_limit_h_max       8
_diffrn_reflns_limit_k_min       -19
_diffrn_reflns_limit_k_max       18
_diffrn_reflns_limit_l_min       -20
_diffrn_reflns_limit_l_max       22
_diffrn_reflns_theta_min         2.429
_diffrn_reflns_theta_max         68.141
_diffrn_reflns_theta_full        67.679
_diffrn_measured_fraction_theta_max 0.936
_diffrn_measured_fraction_theta_full 0.945
_diffrn_reflns_Laue_measured_fraction_max 0.936
_diffrn_reflns_Laue_measured_fraction_full 0.945
_diffrn_reflns_point_group_measured_fraction_max 0.936
_diffrn_reflns_point_group_measured_fraction_full 0.945
_reflns_number_total             7446
_reflns_number_gt                1621
_reflns_threshold_expression     'I > 2\s(I)'
_reflns_Friedel_coverage         0.000
_reflns_Friedel_fraction_max     .
_reflns_Friedel_fraction_full    .

_reflns_special_details          
;
 Reflections were merged by SHELXL according to the crystal
 class for the calculation of statistics and refinement.
 
 _reflns_Friedel_fraction is defined as the number of unique
 Friedel pairs measured divided by the number that would be
 possible theoretically, ignoring centric projections and
 systematic absences.
;

_computing_data_collection       'STOE X-AREA'
_computing_cell_refinement       'STOE X-AREA'
_computing_data_reduction        'STOE X-RED'
_computing_structure_solution    SHELXT-2014
_computing_structure_refinement  'SHELXL-2014/7 (Sheldrick, 2014)'
_computing_molecular_graphics    ?
_computing_publication_material  ?
_refine_special_details          ?
_refine_ls_structure_factor_coef Fsqd
_refine_ls_matrix_type           full
_refine_ls_weighting_scheme      calc
_refine_ls_weighting_details     
'w=1/[\s^2^(Fo^2^)+(0.2000P)^2^] where P=(Fo^2^+2Fc^2^)/3'
_atom_sites_solution_primary     ?
_atom_sites_solution_secondary   ?
_atom_sites_solution_hydrogens   geom
_refine_ls_hydrogen_treatment    constr
_refine_ls_extinction_method     none
_refine_ls_extinction_coef       .
_refine_ls_number_reflns         7446
_refine_ls_number_parameters     550
_refine_ls_number_restraints     42
_refine_ls_R_factor_all          0.3430
_refine_ls_R_factor_gt           0.1407
_refine_ls_wR_factor_ref         0.4395
_refine_ls_wR_factor_gt          0.3299
_refine_ls_goodness_of_fit_ref   0.883
_refine_ls_restrained_S_all      0.881
_refine_ls_shift/su_max          0.000
_refine_ls_shift/su_mean         0.000

loop_
_atom_site_label
_atom_site_type_symbol
_atom_site_fract_x
_atom_site_fract_y
_atom_site_fract_z
_atom_site_U_iso_or_equiv
_atom_site_adp_type
_atom_site_occupancy
_atom_site_site_symmetry_order
_atom_site_calc_flag
_atom_site_refinement_flags_posn
_atom_site_refinement_flags_adp
_atom_site_refinement_flags_occupancy
_atom_site_disorder_assembly
_atom_site_disorder_group
C1A C 0.6208(19) 0.3949(11) 0.5581(10) 0.074(4) Uani 1 1 d . . . . .
C2A C 0.5385(18) 0.4652(9) 0.4907(10) 0.064(4) Uani 1 1 d . . . . .
C3A C 0.5137(18) 0.4817(11) 0.4182(10) 0.074(4) Uani 1 1 d . . . . .
N4A N 0.4175(15) 0.5673(8) 0.3864(8) 0.077(4) Uani 1 1 d . . . . .
C5A C 0.5819(19) 0.4256(11) 0.3769(10) 0.081(5) Uani 1 1 d . . . . .
C6A C 0.6721(19) 0.3386(10) 0.4113(9) 0.075(4) Uani 1 1 d . . . . .
H6A H 0.6910 0.3093 0.4629 0.090 Uiso 1 1 calc R U . . .
C7A C 0.7321(19) 0.2989(11) 0.3604(9) 0.072(4) Uani 1 1 d . . . . .
H7A H 0.7927 0.2398 0.3741 0.086 Uiso 1 1 calc R U . . .
C8A C 0.6921(16) 0.3556(10) 0.2905(10) 0.067(4) Uani 1 1 d . . . . .
S9A S 0.5823(5) 0.4605(3) 0.2842(3) 0.0794(13) Uani 1 1 d . . . . .
C10A C 0.729(2) 0.3426(12) 0.2237(11) 0.076(4) Uani 1 1 d . . . . .
N11A N 0.8235(16) 0.2699(9) 0.2182(8) 0.072(3) Uani 1 1 d . . . . .
C12A C 0.8577(17) 0.2810(10) 0.1412(9) 0.067(4) Uani 1 1 d . . . . .
C13A C 0.713(2) 0.3591(10) 0.0978(10) 0.077(4) Uani 1 1 d . . . . .
N14A N 0.6838(17) 0.3986(10) 0.1567(9) 0.082(4) Uani 1 1 d . . . . .
C15A C 0.830(3) 0.1912(11) 0.1308(11) 0.117(7) Uani 1 1 d . . . . .
H15A H 0.7025 0.1803 0.1375 0.175 Uiso 1 1 calc R U . . .
H15B H 0.9027 0.1404 0.1672 0.175 Uiso 1 1 calc R U . . .
H15C H 0.8666 0.1970 0.0812 0.175 Uiso 1 1 calc R U . . .
C16A C 1.058(2) 0.3001(12) 0.1229(10) 0.102(6) Uani 1 1 d . . . . .
H16A H 1.0805 0.3099 0.0713 0.154 Uiso 1 1 calc R U . . .
H16B H 1.1371 0.2481 0.1547 0.154 Uiso 1 1 calc R U . . .
H16C H 1.0808 0.3542 0.1311 0.154 Uiso 1 1 calc R U . . .
C17A C 0.531(2) 0.3305(11) 0.0889(10) 0.106(6) Uani 1 1 d . . . . .
H17A H 0.4439 0.3841 0.0691 0.159 Uiso 1 1 calc R U . . .
H17B H 0.4901 0.2896 0.1368 0.159 Uiso 1 1 calc R U . . .
H17C H 0.5412 0.2992 0.0549 0.159 Uiso 1 1 calc R U . . .
C18A C 0.772(2) 0.4282(11) 0.0251(10) 0.111(6) Uani 1 1 d . . . . .
H18A H 0.8255 0.3968 -0.0054 0.167 Uiso 1 1 calc R U . . .
H18B H 0.8604 0.4634 0.0343 0.167 Uiso 1 1 calc R U . . .
H18C H 0.6670 0.4689 -0.0006 0.167 Uiso 1 1 calc R U . . .
O19A O 0.8931(14) 0.2003(7) 0.2722(6) 0.084(3) Uani 1 1 d . . . . .
O20A O 0.5980(15) 0.4791(8) 0.1403(6) 0.100(4) Uani 1 1 d . . . . .
O21A O 0.7067(13) 0.3195(7) 0.5766(6) 0.084(3) Uani 1 1 d . . . . .
C22A C 0.3403(19) 0.6102(10) 0.3152(9) 0.075(4) Uani 1 1 d . . . . .
H22A H 0.2203 0.6400 0.3193 0.090 Uiso 1 1 calc R U . . .
H22B H 0.3220 0.5631 0.2963 0.090 Uiso 1 1 calc R U . . .
C23A C 0.4485(19) 0.6803(10) 0.2590(9) 0.081(5) Uani 1 1 d . . . . .
H23A H 0.5752 0.6545 0.2610 0.097 Uiso 1 1 calc R U . . .
H23B H 0.4464 0.7337 0.2721 0.097 Uiso 1 1 calc R U . . .
C24A C 0.374(2) 0.7111(11) 0.1790(9) 0.091(5) Uani 1 1 d . . . . .
H24A H 0.3873 0.6586 0.1644 0.110 Uiso 1 1 calc R U . . .
H24B H 0.2446 0.7312 0.1783 0.110 Uiso 1 1 calc R U . . .
C25A C 0.468(3) 0.7862(12) 0.1239(9) 0.098(6) Uani 1 1 d . . . . .
H25A H 0.4437 0.8408 0.1355 0.117 Uiso 1 1 calc R U . . .
H25B H 0.5995 0.7688 0.1289 0.117 Uiso 1 1 calc R U . . .
C26A C 0.416(3) 0.8089(14) 0.0494(12) 0.131(8) Uani 1 1 d . . . . .
H26A H 0.2845 0.8259 0.0458 0.157 Uiso 1 1 calc R U . . .
H26B H 0.4372 0.7529 0.0397 0.157 Uiso 1 1 calc R U . . .
C27A C 0.501(3) 0.8815(16) -0.0114(13) 0.167(10) Uani 1 1 d . . . . .
H27A H 0.6318 0.8698 -0.0066 0.250 Uiso 1 1 calc R U . . .
H27B H 0.4626 0.9402 -0.0089 0.250 Uiso 1 1 calc R U . . .
H27C H 0.4629 0.8822 -0.0588 0.250 Uiso 1 1 calc R U . . .
C1B C -0.0751(18) 0.5610(10) 0.4075(10) 0.069(4) Uani 1 1 d . . . . .
C2B C 0.0072(18) 0.4859(9) 0.4709(8) 0.064(4) Uani 1 1 d . . . . .
C3B C 0.0920(18) 0.3980(9) 0.4936(10) 0.069(4) Uani 1 1 d . . . . .
N4B N 0.1302(14) 0.3701(8) 0.5662(7) 0.064(3) Uani 1 1 d . . . . .
C5B C 0.1328(17) 0.3462(9) 0.4473(9) 0.066(4) Uani 1 1 d . . . . .
C6B C 0.1452(18) 0.3851(11) 0.3709(9) 0.073(4) Uani 1 1 d . . . . .
H6B H 0.1219 0.4482 0.3430 0.088 Uiso 1 1 calc R U . . .
C7B C 0.1960(19) 0.3212(10) 0.3387(10) 0.078(4) Uani 1 1 d . . . . .
H7B H 0.2098 0.3355 0.2875 0.093 Uiso 1 1 calc R U . . .
C8B C 0.2219(17) 0.2359(9) 0.3926(8) 0.064(4) Uani 1 1 d . . . . .
S9B S 0.1794(5) 0.2311(2) 0.4788(2) 0.0718(12) Uani 1 1 d . . . . .
C10B C 0.2721(19) 0.1549(10) 0.3762(10) 0.069(4) Uani 1 1 d . . . . .
N11B N 0.3390(15) 0.1507(8) 0.3140(8) 0.068(3) Uani 1 1 d . . . . .
C12B C 0.3915(18) 0.0524(9) 0.3252(9) 0.069(4) Uani 1 1 d . . . . .
C13B C 0.2857(17) 0.0003(9) 0.3924(9) 0.068(4) Uani 1 1 d . . . . .
N14B N 0.2607(15) 0.0711(8) 0.4265(8) 0.066(3) Uani 1 1 d . . . . .
C15B C 0.355(2) 0.0407(10) 0.2540(9) 0.087(5) Uani 1 1 d . . . . .
H15D H 0.4347 0.0759 0.2154 0.130 Uiso 1 1 calc R U . . .
H15E H 0.2294 0.0622 0.2387 0.130 Uiso 1 1 calc R U . . .
H15F H 0.3772 -0.0234 0.2619 0.130 Uiso 1 1 calc R U . . .
C16B C 0.6007(17) 0.0397(10) 0.3388(9) 0.080(5) Uani 1 1 d . . . . .
H16D H 0.6594 0.0802 0.2951 0.120 Uiso 1 1 calc R U . . .
H16E H 0.6463 -0.0232 0.3488 0.120 Uiso 1 1 calc R U . . .
H16F H 0.6267 0.0542 0.3811 0.120 Uiso 1 1 calc R U . . .
C17B C 0.0911(19) -0.0122(10) 0.3724(9) 0.086(5) Uani 1 1 d . . . . .
H17D H 0.0302 0.0468 0.3416 0.129 Uiso 1 1 calc R U . . .
H17E H 0.0228 -0.0388 0.4176 0.129 Uiso 1 1 calc R U . . .
H17F H 0.0989 -0.0523 0.3456 0.129 Uiso 1 1 calc R U . . .
C18B C 0.3771(19) -0.0885(9) 0.4472(8) 0.078(4) Uani 1 1 d . . . . .
H18D H 0.3894 -0.1337 0.4250 0.117 Uiso 1 1 calc R U . . .
H18E H 0.3040 -0.1103 0.4916 0.117 Uiso 1 1 calc R U . . .
H18F H 0.4964 -0.0787 0.4601 0.117 Uiso 1 1 calc R U . . .
O19B O 0.3727(14) 0.2168(7) 0.2552(6) 0.081(3) Uani 1 1 d . . . . .
O20B O 0.2104(13) 0.0511(6) 0.4934(7) 0.081(3) Uani 1 1 d . . . . .
O21B O -0.0956(12) 0.5739(6) 0.3411(7) 0.078(3) Uani 1 1 d . . . . .
C22B C 0.2279(18) 0.2875(9) 0.6156(8) 0.068(4) Uani 1 1 d . . . . .
H22C H 0.3002 0.3020 0.6500 0.081 Uiso 1 1 calc R U . . .
H22D H 0.3127 0.2637 0.5864 0.081 Uiso 1 1 calc R U . . .
C23B C 0.112(2) 0.2145(10) 0.6595(9) 0.087(5) Uani 1 1 d . U . . .
H23C H 0.0827 0.1807 0.6295 0.105 Uiso 0.4 1 calc R U P A 1
H23D H -0.0018 0.2425 0.6716 0.105 Uiso 0.4 1 calc R U P A 1
H23E H -0.0149 0.2404 0.6508 0.105 Uiso 0.6 1 calc R U P B 2
H23F H 0.1283 0.1663 0.6399 0.105 Uiso 0.6 1 calc R U P B 2
C24B C 0.216(7) 0.141(3) 0.738(3) 0.097(13) Uani 0.4 1 d . U P C 1
H24C H 0.3291 0.1146 0.7249 0.117 Uiso 0.4 1 calc R U P C 1
H24D H 0.2488 0.1772 0.7663 0.117 Uiso 0.4 1 calc R U P C 1
C25B C 0.120(8) 0.068(3) 0.788(3) 0.115(13) Uani 0.4 1 d . U P C 1
H25C H 0.2079 0.0189 0.8194 0.138 Uiso 0.4 1 calc R U P C 1
H25D H 0.0522 0.0434 0.7588 0.138 Uiso 0.4 1 calc R U P C 1
C26B C -0.009(7) 0.100(4) 0.836(3) 0.105(13) Uani 0.4 1 d . U P C 1
H26C H -0.1141 0.1380 0.8068 0.126 Uiso 0.4 1 calc R U P C 1
H26D H 0.0515 0.1347 0.8583 0.126 Uiso 0.4 1 calc R U P C 1
C24C C 0.141(4) 0.175(2) 0.734(2) 0.084(8) Uani 0.6 1 d . U P C 2
H24E H 0.1362 0.2239 0.7527 0.101 Uiso 0.6 1 calc R U P C 2
H24F H 0.2660 0.1451 0.7425 0.101 Uiso 0.6 1 calc R U P C 2
C25C C 0.018(4) 0.1048(16) 0.7830(17) 0.067(6) Uani 0.6 1 d . U P C 2
H25E H 0.0125 0.0585 0.7620 0.080 Uiso 0.6 1 calc R U P C 2
H25F H -0.1046 0.1358 0.7798 0.080 Uiso 0.6 1 calc R U P C 2
C26C C 0.071(5) 0.055(2) 0.8664(17) 0.111(10) Uani 0.6 1 d . U P C 2
H26E H 0.1829 0.0143 0.8721 0.133 Uiso 0.6 1 calc R U P C 2
H26F H 0.0902 0.0993 0.8880 0.133 Uiso 0.6 1 calc R U P C 2
C27B C -0.077(3) 0.0024(12) 0.9033(11) 0.131(7) Uani 1 1 d . U . . .
H27D H -0.1611 0.0186 0.9362 0.197 Uiso 0.4 1 calc R U P C 1
H27E H -0.1363 -0.0316 0.8803 0.197 Uiso 0.4 1 calc R U P C 1
H27F H 0.0283 -0.0349 0.9315 0.197 Uiso 0.4 1 calc R U P C 1
H27G H -0.0479 -0.0297 0.9557 0.197 Uiso 0.6 1 calc R U P C 2
H27H H -0.1872 0.0432 0.8974 0.197 Uiso 0.6 1 calc R U P C 2
H27I H -0.0948 -0.0414 0.8816 0.197 Uiso 0.6 1 calc R U P C 2
C1L C -0.085(2) 0.6040(11) 0.1649(11) 0.123(7) Uani 1 1 d . . . . .
H1LA H -0.2001 0.5790 0.1642 0.147 Uiso 1 1 calc R U . . .
H1LB H -0.0833 0.6200 0.2084 0.147 Uiso 1 1 calc R U . . .
Cl1 Cl 0.1011(9) 0.5212(4) 0.1698(3) 0.147(2) Uani 1 1 d . . . . .
Cl2 Cl -0.0644(8) 0.7010(4) 0.0838(4) 0.148(2) Uani 1 1 d . . . . .

loop_
_atom_site_aniso_label
_atom_site_aniso_U_11
_atom_site_aniso_U_22
_atom_site_aniso_U_33
_atom_site_aniso_U_23
_atom_site_aniso_U_13
_atom_site_aniso_U_12
C1A 0.061(9) 0.084(12) 0.092(14) -0.048(12) 0.009(9) -0.027(8)
C2A 0.059(8) 0.070(10) 0.070(11) -0.033(9) 0.013(8) -0.015(7)
C3A 0.055(8) 0.091(12) 0.085(14) -0.041(11) 0.008(8) -0.025(8)
N4A 0.063(7) 0.059(8) 0.098(12) -0.017(8) -0.011(7) -0.008(6)
C5A 0.055(8) 0.084(11) 0.094(14) -0.024(11) 0.005(8) -0.015(8)
C6A 0.077(10) 0.086(11) 0.072(12) -0.037(10) 0.008(9) -0.028(8)
C7A 0.076(10) 0.079(10) 0.072(12) -0.042(10) -0.001(9) -0.008(8)
C8A 0.044(7) 0.078(10) 0.088(13) -0.042(10) 0.011(8) -0.016(7)
S9A 0.073(2) 0.076(3) 0.092(3) -0.034(2) 0.007(2) -0.0149(19)
C10A 0.062(9) 0.082(12) 0.085(15) -0.033(11) 0.015(9) -0.008(8)
N11A 0.064(8) 0.072(9) 0.083(11) -0.028(8) -0.007(7) -0.020(7)
C12A 0.048(8) 0.092(11) 0.067(12) -0.036(9) 0.008(7) -0.016(7)
C13A 0.072(10) 0.080(10) 0.086(13) -0.040(10) -0.009(9) 0.001(8)
N14A 0.072(8) 0.080(10) 0.098(13) -0.037(10) -0.001(8) -0.019(7)
C15A 0.136(16) 0.102(13) 0.129(17) -0.068(13) -0.045(13) 0.021(12)
C16A 0.070(10) 0.139(15) 0.118(15) -0.068(13) -0.001(10) -0.021(10)
C17A 0.072(10) 0.112(13) 0.135(17) -0.046(13) -0.012(11) -0.025(9)
C18A 0.092(13) 0.088(12) 0.125(17) -0.011(12) 0.005(12) -0.006(10)
O19A 0.083(7) 0.081(7) 0.093(9) -0.038(7) 0.011(6) -0.019(6)
O20A 0.089(8) 0.081(8) 0.108(10) -0.016(7) -0.001(7) 0.007(6)
O21A 0.069(6) 0.093(8) 0.102(9) -0.052(7) 0.000(6) -0.009(6)
C22A 0.062(9) 0.091(11) 0.080(12) -0.040(10) 0.010(9) -0.023(8)
C23A 0.067(9) 0.088(11) 0.095(14) -0.040(10) 0.007(9) -0.026(8)
C24A 0.110(13) 0.095(12) 0.070(12) -0.032(10) 0.013(10) -0.020(10)
C25A 0.124(15) 0.099(12) 0.063(13) -0.017(10) -0.024(11) -0.032(11)
C26A 0.122(16) 0.130(17) 0.113(19) -0.010(15) 0.016(15) -0.045(13)
C27A 0.19(3) 0.16(2) 0.14(2) -0.037(18) -0.015(19) -0.064(19)
C1B 0.058(9) 0.074(10) 0.085(13) -0.039(11) 0.029(9) -0.029(7)
C2B 0.067(8) 0.055(9) 0.075(13) -0.028(8) -0.006(8) -0.009(7)
C3B 0.055(8) 0.065(9) 0.092(14) -0.036(10) 0.018(8) -0.013(7)
N4B 0.063(7) 0.079(8) 0.059(9) -0.034(7) 0.009(6) -0.024(6)
C5B 0.060(8) 0.057(8) 0.083(12) -0.030(9) -0.005(8) -0.001(7)
C6B 0.069(9) 0.088(11) 0.069(12) -0.031(10) 0.005(8) -0.032(8)
C7B 0.085(11) 0.076(10) 0.092(13) -0.052(11) 0.003(9) -0.015(8)
C8B 0.052(7) 0.060(9) 0.076(12) -0.021(8) -0.006(7) -0.010(6)
S9B 0.071(2) 0.060(2) 0.088(3) -0.031(2) 0.003(2) -0.0103(17)
C10B 0.060(9) 0.064(10) 0.082(13) -0.026(10) -0.024(9) -0.001(7)
N11B 0.067(7) 0.070(8) 0.074(10) -0.033(8) -0.006(7) -0.015(6)
C12B 0.063(8) 0.058(8) 0.090(12) -0.032(8) 0.004(8) -0.011(7)
C13B 0.054(8) 0.075(10) 0.090(12) -0.044(9) -0.005(8) -0.017(7)
N14B 0.064(7) 0.073(8) 0.071(10) -0.038(8) -0.003(7) -0.004(6)
C15B 0.091(11) 0.093(11) 0.104(14) -0.063(11) 0.012(10) -0.031(9)
C16B 0.047(8) 0.098(11) 0.104(13) -0.049(10) 0.000(8) -0.001(7)
C17B 0.073(10) 0.100(12) 0.096(13) -0.044(10) -0.013(9) -0.025(8)
C18B 0.075(10) 0.071(10) 0.095(13) -0.038(9) 0.011(9) -0.015(8)
O19B 0.092(7) 0.063(6) 0.088(8) -0.028(6) 0.000(6) -0.013(5)
O20B 0.077(7) 0.068(6) 0.103(9) -0.037(6) 0.000(7) -0.015(5)
O21B 0.061(6) 0.068(6) 0.110(10) -0.038(7) 0.013(6) -0.016(5)
C22B 0.070(9) 0.066(9) 0.066(11) -0.021(8) -0.004(8) -0.016(7)
C23B 0.077(10) 0.074(9) 0.095(9) -0.014(8) -0.001(8) -0.015(8)
C24B 0.10(2) 0.08(2) 0.091(13) -0.017(13) -0.011(13) -0.003(14)
C25B 0.14(3) 0.087(17) 0.105(16) -0.018(13) 0.011(17) -0.016(15)
C26B 0.10(2) 0.113(18) 0.10(2) -0.038(15) -0.01(2) -0.022(15)
C24C 0.062(15) 0.084(17) 0.093(10) -0.019(9) 0.000(10) -0.016(13)
C25C 0.064(13) 0.064(12) 0.082(11) -0.036(9) 0.009(10) -0.012(10)
C26C 0.149(19) 0.101(19) 0.084(12) -0.028(11) -0.003(11) -0.042(14)
C27B 0.166(17) 0.121(13) 0.114(12) -0.045(10) 0.025(11) -0.056(12)
C1L 0.102(14) 0.075(12) 0.16(2) -0.014(13) -0.002(14) -0.015(10)
Cl1 0.187(6) 0.120(4) 0.137(5) -0.047(4) -0.016(4) -0.036(4)
Cl2 0.137(5) 0.139(5) 0.164(6) -0.055(4) 0.004(4) -0.015(4)

_geom_special_details            
;
 All esds (except the esd in the dihedral angle between two l.s. planes)
 are estimated using the full covariance matrix.  The cell esds are taken
 into account individually in the estimation of esds in distances, angles
 and torsion angles; correlations between esds in cell parameters are only
 used when they are defined by crystal symmetry.  An approximate (isotropic)
 treatment of cell esds is used for estimating esds involving l.s. planes.
;

loop_
_geom_bond_atom_site_label_1
_geom_bond_atom_site_label_2
_geom_bond_distance
_geom_bond_site_symmetry_2
_geom_bond_publ_flag
C1A O21A 1.238(17) . ?
C1A N4A 1.457(19) 2_666 ?
C1A C2A 1.47(2) . ?
C2A C3A 1.36(2) . ?
C2A C2A 1.38(3) 2_666 ?
C3A N4A 1.402(18) . ?
C3A C5A 1.48(2) . ?
N4A C22A 1.414(18) . ?
N4A C1A 1.457(19) 2_666 ?
C5A C6A 1.406(19) . ?
C5A S9A 1.694(17) . ?
C6A C7A 1.426(19) . ?
C6A H6A 0.9500 . ?
C7A C8A 1.348(19) . ?
C7A H7A 0.9500 . ?
C8A C10A 1.43(2) . ?
C8A S9A 1.763(14) . ?
C10A N14A 1.309(19) . ?
C10A N11A 1.347(18) . ?
N11A O19A 1.284(14) . ?
N11A C12A 1.476(18) . ?
C12A C13A 1.558(19) . ?
C12A C16A 1.559(18) . ?
C12A C15A 1.57(2) . ?
C13A C17A 1.517(19) . ?
C13A C18A 1.52(2) . ?
C13A N14A 1.528(19) . ?
N14A O20A 1.310(15) . ?
C15A H15A 0.9800 . ?
C15A H15B 0.9800 . ?
C15A H15C 0.9800 . ?
C16A H16A 0.9800 . ?
C16A H16B 0.9800 . ?
C16A H16C 0.9800 . ?
C17A H17A 0.9800 . ?
C17A H17B 0.9800 . ?
C17A H17C 0.9800 . ?
C18A H18A 0.9800 . ?
C18A H18B 0.9800 . ?
C18A H18C 0.9800 . ?
C22A C23A 1.522(18) . ?
C22A H22A 0.9900 . ?
C22A H22B 0.9900 . ?
C23A C24A 1.56(2) . ?
C23A H23A 0.9900 . ?
C23A H23B 0.9900 . ?
C24A C25A 1.50(2) . ?
C24A H24A 0.9900 . ?
C24A H24B 0.9900 . ?
C25A C26A 1.43(2) . ?
C25A H25A 0.9900 . ?
C25A H25B 0.9900 . ?
C26A C27A 1.49(2) . ?
C26A H26A 0.9900 . ?
C26A H26B 0.9900 . ?
C27A H27A 0.9800 . ?
C27A H27B 0.9800 . ?
C27A H27C 0.9800 . ?
C1B O21B 1.258(17) . ?
C1B N4B 1.418(17) 2_566 ?
C1B C2B 1.46(2) . ?
C2B C2B 1.39(3) 2_566 ?
C2B C3B 1.397(18) . ?
C3B N4B 1.355(18) . ?
C3B C5B 1.47(2) . ?
N4B C1B 1.418(17) 2_566 ?
N4B C22B 1.446(16) . ?
C5B C6B 1.395(19) . ?
C5B S9B 1.712(13) . ?
C6B C7B 1.423(19) . ?
C6B H6B 0.9500 . ?
C7B C8B 1.371(18) . ?
C7B H7B 0.9500 . ?
C8B C10B 1.47(2) . ?
C8B S9B 1.694(16) . ?
C10B N11B 1.335(18) . ?
C10B N14B 1.338(17) . ?
N11B O19B 1.274(14) . ?
N11B C12B 1.523(16) . ?
C12B C13B 1.514(19) . ?
C12B C15B 1.526(19) . ?
C12B C16B 1.573(17) . ?
C13B C18B 1.526(18) . ?
C13B N14B 1.530(17) . ?
C13B C17B 1.571(17) . ?
N14B O20B 1.285(14) . ?
C15B H15D 0.9800 . ?
C15B H15E 0.9800 . ?
C15B H15F 0.9800 . ?
C16B H16D 0.9800 . ?
C16B H16E 0.9800 . ?
C16B H16F 0.9800 . ?
C17B H17D 0.9800 . ?
C17B H17E 0.9800 . ?
C17B H17F 0.9800 . ?
C18B H18D 0.9800 . ?
C18B H18E 0.9800 . ?
C18B H18F 0.9800 . ?
C22B C23B 1.500(17) . ?
C22B H22C 0.9900 . ?
C22B H22D 0.9900 . ?
C23B C24C 1.38(4) . ?
C23B C24B 1.69(5) . ?
C23B H23C 0.9900 . ?
C23B H23D 0.9900 . ?
C23B H23E 0.9900 . ?
C23B H23F 0.9900 . ?
C24B C25B 1.45(6) . ?
C24B H24C 0.9900 . ?
C24B H24D 0.9900 . ?
C25B C26B 1.52(7) . ?
C25B H25C 0.9900 . ?
C25B H25D 0.9900 . ?
C26B C27B 1.72(5) . ?
C26B H26C 0.9900 . ?
C26B H26D 0.9900 . ?
C24C C25C 1.54(4) . ?
C24C H24E 0.9900 . ?
C24C H24F 0.9900 . ?
C25C C26C 1.57(4) . ?
C25C H25E 0.9900 . ?
C25C H25F 0.9900 . ?
C26C C27B 1.46(4) . ?
C26C H26E 0.9900 . ?
C26C H26F 0.9900 . ?
C27B H27D 0.9800 . ?
C27B H27E 0.9800 . ?
C27B H27F 0.9800 . ?
C27B H27G 0.9800 . ?
C27B H27H 0.9800 . ?
C27B H27I 0.9800 . ?
C1L Cl2 1.766(17) . ?
C1L Cl1 1.803(18) . ?
C1L H1LA 0.9900 . ?
C1L H1LB 0.9900 . ?

loop_
_geom_angle_atom_site_label_1
_geom_angle_atom_site_label_2
_geom_angle_atom_site_label_3
_geom_angle
_geom_angle_site_symmetry_1
_geom_angle_site_symmetry_3
_geom_angle_publ_flag
O21A C1A N4A 118.5(15) . 2_666 ?
O21A C1A C2A 137.8(16) . . ?
N4A C1A C2A 103.6(13) 2_666 . ?
C3A C2A C2A 113(2) . 2_666 ?
C3A C2A C1A 140.3(14) . . ?
C2A C2A C1A 107.0(19) 2_666 . ?
C2A C3A N4A 106.8(15) . . ?
C2A C3A C5A 128.7(15) . . ?
N4A C3A C5A 124.4(16) . . ?
C3A N4A C22A 128.6(15) . . ?
C3A N4A C1A 109.9(14) . 2_666 ?
C22A N4A C1A 120.9(13) . 2_666 ?
C6A C5A C3A 122.7(15) . . ?
C6A C5A S9A 111.7(13) . . ?
C3A C5A S9A 125.4(13) . . ?
C5A C6A C7A 112.9(15) . . ?
C5A C6A H6A 123.6 . . ?
C7A C6A H6A 123.6 . . ?
C8A C7A C6A 111.5(15) . . ?
C8A C7A H7A 124.3 . . ?
C6A C7A H7A 124.3 . . ?
C7A C8A C10A 129.4(15) . . ?
C7A C8A S9A 112.8(13) . . ?
C10A C8A S9A 117.8(13) . . ?
C5A S9A C8A 91.1(9) . . ?
N14A C10A N11A 106.7(16) . . ?
N14A C10A C8A 127.8(16) . . ?
N11A C10A C8A 125.5(17) . . ?
O19A N11A C10A 125.5(15) . . ?
O19A N11A C12A 121.4(13) . . ?
C10A N11A C12A 112.9(14) . . ?
N11A C12A C13A 102.6(12) . . ?
N11A C12A C16A 108.8(12) . . ?
C13A C12A C16A 116.0(13) . . ?
N11A C12A C15A 110.3(13) . . ?
C13A C12A C15A 111.4(12) . . ?
C16A C12A C15A 107.5(13) . . ?
C17A C13A C18A 110.1(14) . . ?
C17A C13A N14A 104.5(13) . . ?
C18A C13A N14A 112.2(14) . . ?
C17A C13A C12A 115.7(13) . . ?
C18A C13A C12A 116.4(13) . . ?
N14A C13A C12A 96.5(12) . . ?
C10A N14A O20A 124.0(15) . . ?
C10A N14A C13A 115.3(14) . . ?
O20A N14A C13A 120.1(14) . . ?
C12A C15A H15A 109.5 . . ?
C12A C15A H15B 109.5 . . ?
H15A C15A H15B 109.5 . . ?
C12A C15A H15C 109.5 . . ?
H15A C15A H15C 109.5 . . ?
H15B C15A H15C 109.5 . . ?
C12A C16A H16A 109.5 . . ?
C12A C16A H16B 109.5 . . ?
H16A C16A H16B 109.5 . . ?
C12A C16A H16C 109.5 . . ?
H16A C16A H16C 109.5 . . ?
H16B C16A H16C 109.5 . . ?
C13A C17A H17A 109.5 . . ?
C13A C17A H17B 109.5 . . ?
H17A C17A H17B 109.5 . . ?
C13A C17A H17C 109.5 . . ?
H17A C17A H17C 109.5 . . ?
H17B C17A H17C 109.5 . . ?
C13A C18A H18A 109.5 . . ?
C13A C18A H18B 109.5 . . ?
H18A C18A H18B 109.5 . . ?
C13A C18A H18C 109.5 . . ?
H18A C18A H18C 109.5 . . ?
H18B C18A H18C 109.5 . . ?
N4A C22A C23A 115.7(12) . . ?
N4A C22A H22A 108.4 . . ?
C23A C22A H22A 108.4 . . ?
N4A C22A H22B 108.4 . . ?
C23A C22A H22B 108.4 . . ?
H22A C22A H22B 107.4 . . ?
C22A C23A C24A 112.6(12) . . ?
C22A C23A H23A 109.1 . . ?
C24A C23A H23A 109.1 . . ?
C22A C23A H23B 109.1 . . ?
C24A C23A H23B 109.1 . . ?
H23A C23A H23B 107.8 . . ?
C25A C24A C23A 113.5(14) . . ?
C25A C24A H24A 108.9 . . ?
C23A C24A H24A 108.9 . . ?
C25A C24A H24B 108.9 . . ?
C23A C24A H24B 108.9 . . ?
H24A C24A H24B 107.7 . . ?
C26A C25A C24A 114.3(15) . . ?
C26A C25A H25A 108.7 . . ?
C24A C25A H25A 108.7 . . ?
C26A C25A H25B 108.7 . . ?
C24A C25A H25B 108.7 . . ?
H25A C25A H25B 107.6 . . ?
C25A C26A C27A 120.2(19) . . ?
C25A C26A H26A 107.3 . . ?
C27A C26A H26A 107.3 . . ?
C25A C26A H26B 107.3 . . ?
C27A C26A H26B 107.3 . . ?
H26A C26A H26B 106.9 . . ?
C26A C27A H27A 109.5 . . ?
C26A C27A H27B 109.5 . . ?
H27A C27A H27B 109.5 . . ?
C26A C27A H27C 109.5 . . ?
H27A C27A H27C 109.5 . . ?
H27B C27A H27C 109.5 . . ?
O21B C1B N4B 121.2(15) . 2_566 ?
O21B C1B C2B 133.7(14) . . ?
N4B C1B C2B 105.1(14) 2_566 . ?
C2B C2B C3B 110.7(17) 2_566 . ?
C2B C2B C1B 106.1(15) 2_566 . ?
C3B C2B C1B 143.2(14) . . ?
N4B C3B C2B 106.9(13) . . ?
N4B C3B C5B 126.7(13) . . ?
C2B C3B C5B 126.4(15) . . ?
C3B N4B C1B 111.1(13) . 2_566 ?
C3B N4B C22B 129.9(12) . . ?
C1B N4B C22B 118.7(13) 2_566 . ?
C6B C5B C3B 124.1(13) . . ?
C6B C5B S9B 110.5(12) . . ?
C3B C5B S9B 125.4(12) . . ?
C5B C6B C7B 113.6(15) . . ?
C5B C6B H6B 123.2 . . ?
C7B C6B H6B 123.2 . . ?
C8B C7B C6B 109.7(15) . . ?
C8B C7B H7B 125.1 . . ?
C6B C7B H7B 125.1 . . ?
C7B C8B C10B 122.5(15) . . ?
C7B C8B S9B 114.4(11) . . ?
C10B C8B S9B 123.0(12) . . ?
C8B S9B C5B 91.7(8) . . ?
N11B C10B N14B 109.6(14) . . ?
N11B C10B C8B 128.3(14) . . ?
N14B C10B C8B 122.1(16) . . ?
O19B N11B C10B 127.1(13) . . ?
O19B N11B C12B 122.8(13) . . ?
C10B N11B C12B 109.8(13) . . ?
C13B C12B N11B 103.2(12) . . ?
C13B C12B C15B 117.5(11) . . ?
N11B C12B C15B 108.8(12) . . ?
C13B C12B C16B 113.8(12) . . ?
N11B C12B C16B 103.7(10) . . ?
C15B C12B C16B 108.7(12) . . ?
C12B C13B C18B 117.4(12) . . ?
C12B C13B N14B 98.7(11) . . ?
C18B C13B N14B 110.4(12) . . ?
C12B C13B C17B 112.6(12) . . ?
C18B C13B C17B 110.9(11) . . ?
N14B C13B C17B 105.6(11) . . ?
O20B N14B C10B 125.6(13) . . ?
O20B N14B C13B 121.9(12) . . ?
C10B N14B C13B 111.8(13) . . ?
C12B C15B H15D 109.5 . . ?
C12B C15B H15E 109.5 . . ?
H15D C15B H15E 109.5 . . ?
C12B C15B H15F 109.5 . . ?
H15D C15B H15F 109.5 . . ?
H15E C15B H15F 109.5 . . ?
C12B C16B H16D 109.5 . . ?
C12B C16B H16E 109.5 . . ?
H16D C16B H16E 109.5 . . ?
C12B C16B H16F 109.5 . . ?
H16D C16B H16F 109.5 . . ?
H16E C16B H16F 109.5 . . ?
C13B C17B H17D 109.5 . . ?
C13B C17B H17E 109.5 . . ?
H17D C17B H17E 109.5 . . ?
C13B C17B H17F 109.5 . . ?
H17D C17B H17F 109.5 . . ?
H17E C17B H17F 109.5 . . ?
C13B C18B H18D 109.5 . . ?
C13B C18B H18E 109.5 . . ?
H18D C18B H18E 109.5 . . ?
C13B C18B H18F 109.5 . . ?
H18D C18B H18F 109.5 . . ?
H18E C18B H18F 109.5 . . ?
N4B C22B C23B 114.8(12) . . ?
N4B C22B H22C 108.6 . . ?
C23B C22B H22C 108.6 . . ?
N4B C22B H22D 108.6 . . ?
C23B C22B H22D 108.6 . . ?
H22C C22B H22D 107.5 . . ?
C24C C23B C22B 117.5(18) . . ?
C22B C23B C24B 112(2) . . ?
C22B C23B H23C 109.2 . . ?
C24B C23B H23C 109.2 . . ?
C22B C23B H23D 109.2 . . ?
C24B C23B H23D 109.2 . . ?
H23C C23B H23D 107.9 . . ?
C24C C23B H23E 107.9 . . ?
C22B C23B H23E 107.9 . . ?
C24C C23B H23F 107.9 . . ?
C22B C23B H23F 107.9 . . ?
H23E C23B H23F 107.2 . . ?
C25B C24B C23B 119(4) . . ?
C25B C24B H24C 107.6 . . ?
C23B C24B H24C 107.6 . . ?
C25B C24B H24D 107.6 . . ?
C23B C24B H24D 107.6 . . ?
H24C C24B H24D 107.0 . . ?
C24B C25B C26B 111(5) . . ?
C24B C25B H25C 109.4 . . ?
C26B C25B H25C 109.4 . . ?
C24B C25B H25D 109.4 . . ?
C26B C25B H25D 109.4 . . ?
H25C C25B H25D 108.0 . . ?
C25B C26B C27B 106(4) . . ?
C25B C26B H26C 110.6 . . ?
C27B C26B H26C 110.6 . . ?
C25B C26B H26D 110.6 . . ?
C27B C26B H26D 110.6 . . ?
H26C C26B H26D 108.7 . . ?
C23B C24C C25C 120(3) . . ?
C23B C24C H24E 107.3 . . ?
C25C C24C H24E 107.3 . . ?
C23B C24C H24F 107.3 . . ?
C25C C24C H24F 107.3 . . ?
H24E C24C H24F 106.9 . . ?
C24C C25C C26C 117(2) . . ?
C24C C25C H25E 108.0 . . ?
C26C C25C H25E 108.0 . . ?
C24C C25C H25F 108.0 . . ?
C26C C25C H25F 108.0 . . ?
H25E C25C H25F 107.2 . . ?
C27B C26C C25C 108(3) . . ?
C27B C26C H26E 110.2 . . ?
C25C C26C H26E 110.2 . . ?
C27B C26C H26F 110.2 . . ?
C25C C26C H26F 110.2 . . ?
H26E C26C H26F 108.5 . . ?
C26B C27B H27D 109.5 . . ?
C26B C27B H27E 109.5 . . ?
H27D C27B H27E 109.5 . . ?
C26B C27B H27F 109.5 . . ?
H27D C27B H27F 109.5 . . ?
H27E C27B H27F 109.5 . . ?
C26C C27B H27G 109.5 . . ?
C26C C27B H27H 109.5 . . ?
H27G C27B H27H 109.5 . . ?
C26C C27B H27I 109.5 . . ?
H27G C27B H27I 109.5 . . ?
H27H C27B H27I 109.5 . . ?
Cl2 C1L Cl1 108.4(11) . . ?
Cl2 C1L H1LA 110.0 . . ?
Cl1 C1L H1LA 110.0 . . ?
Cl2 C1L H1LB 110.0 . . ?
Cl1 C1L H1LB 110.0 . . ?
H1LA C1L H1LB 108.4 . . ?

loop_
_geom_torsion_atom_site_label_1
_geom_torsion_atom_site_label_2
_geom_torsion_atom_site_label_3
_geom_torsion_atom_site_label_4
_geom_torsion
_geom_torsion_site_symmetry_1
_geom_torsion_site_symmetry_2
_geom_torsion_site_symmetry_3
_geom_torsion_site_symmetry_4
_geom_torsion_publ_flag
O21A C1A C2A C3A 1(3) . . . . ?
N4A C1A C2A C3A -179.1(16) 2_666 . . . ?
O21A C1A C2A C2A -179.8(16) . . . 2_666 ?
N4A C1A C2A C2A -0.4(16) 2_666 . . 2_666 ?
C2A C2A C3A N4A 1.0(19) 2_666 . . . ?
C1A C2A C3A N4A 179.7(15) . . . . ?
C2A C2A C3A C5A 177.2(14) 2_666 . . . ?
C1A C2A C3A C5A -4(3) . . . . ?
C2A C3A N4A C22A -171.6(13) . . . . ?
C5A C3A N4A C22A 12(2) . . . . ?
C2A C3A N4A C1A -0.7(14) . . . 2_666 ?
C5A C3A N4A C1A -177.1(11) . . . 2_666 ?
C2A C3A C5A C6A 7(2) . . . . ?
N4A C3A C5A C6A -177.6(13) . . . . ?
C2A C3A C5A S9A -166.4(12) . . . . ?
N4A C3A C5A S9A 9.2(19) . . . . ?
C3A C5A C6A C7A -177.5(12) . . . . ?
S9A C5A C6A C7A -3.5(15) . . . . ?
C5A C6A C7A C8A 1.6(17) . . . . ?
C6A C7A C8A C10A 179.7(13) . . . . ?
C6A C7A C8A S9A 0.9(15) . . . . ?
C6A C5A S9A C8A 3.3(11) . . . . ?
C3A C5A S9A C8A 177.2(12) . . . . ?
C7A C8A S9A C5A -2.5(11) . . . . ?
C10A C8A S9A C5A 178.5(11) . . . . ?
C7A C8A C10A N14A 178.3(15) . . . . ?
S9A C8A C10A N14A -3(2) . . . . ?
C7A C8A C10A N11A -4(2) . . . . ?
S9A C8A C10A N11A 174.4(11) . . . . ?
N14A C10A N11A O19A 179.1(12) . . . . ?
C8A C10A N11A O19A 1(2) . . . . ?
N14A C10A N11A C12A 5.0(16) . . . . ?
C8A C10A N11A C12A -172.8(13) . . . . ?
O19A N11A C12A C13A 166.6(11) . . . . ?
C10A N11A C12A C13A -19.0(15) . . . . ?
O19A N11A C12A C16A -69.9(16) . . . . ?
C10A N11A C12A C16A 104.5(14) . . . . ?
O19A N11A C12A C15A 47.8(16) . . . . ?
C10A N11A C12A C15A -137.8(13) . . . . ?
N11A C12A C13A C17A -87.4(16) . . . . ?
C16A C12A C13A C17A 154.1(15) . . . . ?
C15A C12A C13A C17A 31(2) . . . . ?
N11A C12A C13A C18A 140.9(14) . . . . ?
C16A C12A C13A C18A 22(2) . . . . ?
C15A C12A C13A C18A -101.1(17) . . . . ?
N11A C12A C13A N14A 22.1(12) . . . . ?
C16A C12A C13A N14A -96.4(14) . . . . ?
C15A C12A C13A N14A 140.1(13) . . . . ?
N11A C10A N14A O20A -176.3(12) . . . . ?
C8A C10A N14A O20A 1(2) . . . . ?
N11A C10A N14A C13A 12.5(17) . . . . ?
C8A C10A N14A C13A -169.8(13) . . . . ?
C17A C13A N14A C10A 96.0(15) . . . . ?
C18A C13A N14A C10A -144.7(14) . . . . ?
C12A C13A N14A C10A -22.7(15) . . . . ?
C17A C13A N14A O20A -75.5(16) . . . . ?
C18A C13A N14A O20A 43.8(17) . . . . ?
C12A C13A N14A O20A 165.8(11) . . . . ?
C3A N4A C22A C23A -100.2(17) . . . . ?
C1A N4A C22A C23A 89.8(16) 2_666 . . . ?
N4A C22A C23A C24A 169.1(13) . . . . ?
C22A C23A C24A C25A 174.6(14) . . . . ?
C23A C24A C25A C26A 173.6(17) . . . . ?
C24A C25A C26A C27A -179.0(19) . . . . ?
O21B C1B C2B C2B 178.0(15) . . . 2_566 ?
N4B C1B C2B C2B 1.0(17) 2_566 . . 2_566 ?
O21B C1B C2B C3B -3(3) . . . . ?
N4B C1B C2B C3B -179.6(17) 2_566 . . . ?
C2B C2B C3B N4B 0.4(18) 2_566 . . . ?
C1B C2B C3B N4B -179.0(17) . . . . ?
C2B C2B C3B C5B -179.2(14) 2_566 . . . ?
C1B C2B C3B C5B 1(3) . . . . ?
C2B C3B N4B C1B -1.1(14) . . . 2_566 ?
C5B C3B N4B C1B 178.5(12) . . . 2_566 ?
C2B C3B N4B C22B -175.3(12) . . . . ?
C5B C3B N4B C22B 4(2) . . . . ?
N4B C3B C5B C6B -158.4(13) . . . . ?
C2B C3B C5B C6B 21(2) . . . . ?
N4B C3B C5B S9B 19.2(19) . . . . ?
C2B C3B C5B S9B -161.3(11) . . . . ?
C3B C5B C6B C7B 176.7(12) . . . . ?
S9B C5B C6B C7B -1.2(15) . . . . ?
C5B C6B C7B C8B -0.6(17) . . . . ?
C6B C7B C8B C10B 178.8(11) . . . . ?
C6B C7B C8B S9B 2.2(15) . . . . ?
C7B C8B S9B C5B -2.5(11) . . . . ?
C10B C8B S9B C5B -179.1(11) . . . . ?
C6B C5B S9B C8B 2.0(10) . . . . ?
C3B C5B S9B C8B -175.9(12) . . . . ?
C7B C8B C10B N11B 17(2) . . . . ?
S9B C8B C10B N11B -166.9(11) . . . . ?
C7B C8B C10B N14B -165.7(13) . . . . ?
S9B C8B C10B N14B 10.6(18) . . . . ?
N14B C10B N11B O19B -178.1(12) . . . . ?
C8B C10B N11B O19B 0(2) . . . . ?
N14B C10B N11B C12B -4.5(15) . . . . ?
C8B C10B N11B C12B 173.2(12) . . . . ?
O19B N11B C12B C13B -166.4(11) . . . . ?
C10B N11B C12B C13B 19.6(14) . . . . ?
O19B N11B C12B C15B -40.9(16) . . . . ?
C10B N11B C12B C15B 145.1(12) . . . . ?
O19B N11B C12B C16B 74.6(16) . . . . ?
C10B N11B C12B C16B -99.3(13) . . . . ?
N11B C12B C13B C18B -142.4(11) . . . . ?
C15B C12B C13B C18B 97.9(15) . . . . ?
C16B C12B C13B C18B -30.7(17) . . . . ?
N11B C12B C13B N14B -23.9(12) . . . . ?
C15B C12B C13B N14B -143.6(12) . . . . ?
C16B C12B C13B N14B 87.7(13) . . . . ?
N11B C12B C13B C17B 87.1(13) . . . . ?
C15B C12B C13B C17B -32.6(17) . . . . ?
C16B C12B C13B C17B -161.3(12) . . . . ?
N11B C10B N14B O20B 176.3(12) . . . . ?
C8B C10B N14B O20B -2(2) . . . . ?
N11B C10B N14B C13B -12.9(15) . . . . ?
C8B C10B N14B C13B 169.2(11) . . . . ?
C12B C13B N14B O20B -164.9(11) . . . . ?
C18B C13B N14B O20B -41.3(16) . . . . ?
C17B C13B N14B O20B 78.6(15) . . . . ?
C12B C13B N14B C10B 23.9(13) . . . . ?
C18B C13B N14B C10B 147.6(12) . . . . ?
C17B C13B N14B C10B -92.5(13) . . . . ?
C3B N4B C22B C23B -95.9(17) . . . . ?
C1B N4B C22B C23B 90.2(15) 2_566 . . . ?
N4B C22B C23B C24C -130(2) . . . . ?
N4B C22B C23B C24B -155(3) . . . . ?
C22B C23B C24B C25B 179(4) . . . . ?
C23B C24B C25B C26B -82(6) . . . . ?
C24B C25B C26B C27B -168(4) . . . . ?
C22B C23B C24C C25C 175(2) . . . . ?
C23B C24C C25C C26C 174(3) . . . . ?
C24C C25C C26C C27B 172(2) . . . . ?

_refine_diff_density_max         0.519
_refine_diff_density_min         -0.916
_refine_diff_density_rms         0.178

# start Validation Reply Form
_vrf_PLAT026_NN2-DPP             
;
PROBLEM: Ratio Observed / Unique Reflections (too) Low ..        22% Check
RESPONSE: very weak diffracting material
;
# end Validation Reply Form

_shelx_res_file                  
;

    mpet41c.res created by SHELXL-2014/7

TITL mpet41c in P-1
CELL  1.54178   7.4729  16.1211  19.7434  67.095  88.242  84.135
ZERR    2.000   0.0010   0.0021   0.0029   0.010   0.011   0.011
REM Gitterkonstanten aus  11587 Reflexen mit 3-62.2 Grad V=2179.4(5)
REM schwarze Nadel Tmin=0.7125, Tmax=0.9602
LATT  1
SFAC  C   H  N  O  S  Cl
UNIT 82 112 12 12  4   4
L.S. 4
FMAP 2
PLAN -20 .5 -.5
SIZE 0.020  0.020  0.180
RIGU C23B > C27B
ACTA
CONF
BOND $H
TEMP -80
WGHT    0.200000
FVAR       0.32308
C1A   1    0.620794    0.394900    0.558078    11.00000    0.06051    0.08449 =
         0.09238   -0.04827    0.00903   -0.02687
C2A   1    0.538532    0.465215    0.490652    11.00000    0.05875    0.07034 =
         0.06969   -0.03256    0.01339   -0.01534
C3A   1    0.513667    0.481654    0.418182    11.00000    0.05495    0.09062 =
         0.08513   -0.04056    0.00804   -0.02462
N4A   3    0.417520    0.567275    0.386367    11.00000    0.06305    0.05864 =
         0.09800   -0.01653   -0.01064   -0.00791
C5A   1    0.581874    0.425624    0.376932    11.00000    0.05526    0.08408 =
         0.09440   -0.02396    0.00508   -0.01506
C6A   1    0.672082    0.338558    0.411270    11.00000    0.07667    0.08649 =
         0.07243   -0.03730    0.00755   -0.02807
AFIX  43
H6A   2    0.691008    0.309290    0.462899    11.00000   -1.20000
AFIX   0
C7A   1    0.732137    0.298851    0.360409    11.00000    0.07610    0.07898 =
         0.07242   -0.04236   -0.00099   -0.00819
AFIX  43
H7A   2    0.792739    0.239845    0.374058    11.00000   -1.20000
AFIX   0
C8A   1    0.692084    0.355588    0.290532    11.00000    0.04418    0.07778 =
         0.08829   -0.04213    0.01062   -0.01626
S9A   5    0.582261    0.460500    0.284165    11.00000    0.07282    0.07606 =
         0.09200   -0.03414    0.00718   -0.01488
C10A  1    0.728543    0.342583    0.223746    11.00000    0.06173    0.08231 =
         0.08509   -0.03289    0.01460   -0.00828
N11A  3    0.823509    0.269875    0.218152    11.00000    0.06406    0.07211 =
         0.08269   -0.02793   -0.00663   -0.01990
C12A  1    0.857654    0.280994    0.141202    11.00000    0.04835    0.09249 =
         0.06735   -0.03623    0.00837   -0.01620
C13A  1    0.713007    0.359129    0.097823    11.00000    0.07163    0.07976 =
         0.08579   -0.03972   -0.00890    0.00109
N14A  3    0.683804    0.398589    0.156700    11.00000    0.07193    0.08000 =
         0.09844   -0.03697   -0.00139   -0.01879
C15A  1    0.829721    0.191198    0.130810    11.00000    0.13615    0.10195 =
         0.12893   -0.06779   -0.04535    0.02076
AFIX 137
H15A  2    0.702488    0.180341    0.137482    11.00000   -1.50000
H15B  2    0.902687    0.140353    0.167245    11.00000   -1.50000
H15C  2    0.866596    0.196985    0.081232    11.00000   -1.50000
AFIX   0
C16A  1    1.057574    0.300073    0.122884    11.00000    0.06987    0.13886 =
         0.11761   -0.06793   -0.00056   -0.02094
AFIX 137
H16A  2    1.080468    0.309903    0.071312    11.00000   -1.50000
H16B  2    1.137105    0.248142    0.154688    11.00000   -1.50000
H16C  2    1.080793    0.354165    0.131140    11.00000   -1.50000
AFIX   0
C17A  1    0.530955    0.330472    0.088873    11.00000    0.07178    0.11236 =
         0.13539   -0.04560   -0.01222   -0.02458
AFIX 137
H17A  2    0.443904    0.384078    0.069130    11.00000   -1.50000
H17B  2    0.490145    0.289586    0.136788    11.00000   -1.50000
H17C  2    0.541232    0.299242    0.054919    11.00000   -1.50000
AFIX   0
C18A  1    0.771710    0.428198    0.025087    11.00000    0.09181    0.08802 =
         0.12478   -0.01129    0.00521   -0.00568
AFIX 137
H18A  2    0.825550    0.396817   -0.005391    11.00000   -1.50000
H18B  2    0.860448    0.463407    0.034342    11.00000   -1.50000
H18C  2    0.666975    0.468894   -0.000579    11.00000   -1.50000
AFIX   0
O19A  4    0.893058    0.200308    0.272157    11.00000    0.08306    0.08121 =
         0.09338   -0.03840    0.01095   -0.01946
O20A  4    0.597995    0.479101    0.140296    11.00000    0.08886    0.08124 =
         0.10844   -0.01585   -0.00072    0.00692
O21A  4    0.706669    0.319498    0.576614    11.00000    0.06916    0.09304 =
         0.10209   -0.05247   -0.00018   -0.00851
C22A  1    0.340282    0.610176    0.315169    11.00000    0.06158    0.09113 =
         0.08047   -0.03960    0.00988   -0.02309
AFIX  23
H22A  2    0.220256    0.640019    0.319260    11.00000   -1.20000
H22B  2    0.321954    0.563052    0.296273    11.00000   -1.20000
AFIX   0
C23A  1    0.448487    0.680263    0.258997    11.00000    0.06682    0.08776 =
         0.09540   -0.03958    0.00745   -0.02626
AFIX  23
H23A  2    0.575186    0.654453    0.261002    11.00000   -1.20000
H23B  2    0.446418    0.733708    0.272103    11.00000   -1.20000
AFIX   0
C24A  1    0.374500    0.711076    0.179045    11.00000    0.11026    0.09478 =
         0.06997   -0.03153    0.01262   -0.02027
AFIX  23
H24A  2    0.387333    0.658602    0.164417    11.00000   -1.20000
H24B  2    0.244607    0.731157    0.178272    11.00000   -1.20000
AFIX   0
C25A  1    0.468155    0.786250    0.123925    11.00000    0.12446    0.09932 =
         0.06319   -0.01731   -0.02355   -0.03228
AFIX  23
H25A  2    0.443676    0.840774    0.135538    11.00000   -1.20000
H25B  2    0.599485    0.768767    0.128906    11.00000   -1.20000
AFIX   0
C26A  1    0.415993    0.808857    0.049449    11.00000    0.12168    0.12992 =
         0.11268   -0.01030    0.01649   -0.04456
AFIX  23
H26A  2    0.284505    0.825936    0.045784    11.00000   -1.20000
H26B  2    0.437165    0.752925    0.039657    11.00000   -1.20000
AFIX   0
C27A  1    0.500576    0.881474   -0.011419    11.00000    0.18787    0.16009 =
         0.14360   -0.03715   -0.01463   -0.06362
AFIX 137
H27A  2    0.631813    0.869757   -0.006613    11.00000   -1.50000
H27B  2    0.462591    0.940192   -0.008874    11.00000   -1.50000
H27C  2    0.462911    0.882195   -0.058771    11.00000   -1.50000
AFIX   0
C1B   1   -0.075096    0.561035    0.407543    11.00000    0.05836    0.07371 =
         0.08463   -0.03916    0.02890   -0.02931
C2B   1    0.007195    0.485932    0.470923    11.00000    0.06740    0.05478 =
         0.07478   -0.02844   -0.00550   -0.00904
C3B   1    0.091993    0.397968    0.493622    11.00000    0.05536    0.06536 =
         0.09203   -0.03628    0.01793   -0.01347
N4B   3    0.130249    0.370125    0.566236    11.00000    0.06346    0.07870 =
         0.05940   -0.03376    0.00885   -0.02373
C5B   1    0.132823    0.346190    0.447329    11.00000    0.05971    0.05725 =
         0.08344   -0.03005   -0.00470   -0.00110
C6B   1    0.145194    0.385051    0.370915    11.00000    0.06874    0.08807 =
         0.06941   -0.03122    0.00516   -0.03193
AFIX  43
H6B   2    0.121929    0.448176    0.343035    11.00000   -1.20000
AFIX   0
C7B   1    0.195973    0.321186    0.338651    11.00000    0.08530    0.07613 =
         0.09164   -0.05243    0.00250   -0.01508
AFIX  43
H7B   2    0.209830    0.335466    0.287462    11.00000   -1.20000
AFIX   0
C8B   1    0.221872    0.235930    0.392621    11.00000    0.05187    0.06024 =
         0.07605   -0.02116   -0.00591   -0.00960
S9B   5    0.179421    0.231125    0.478790    11.00000    0.07083    0.06031 =
         0.08755   -0.03141    0.00298   -0.01034
C10B  1    0.272096    0.154908    0.376229    11.00000    0.06044    0.06407 =
         0.08216   -0.02628   -0.02391   -0.00096
N11B  3    0.339011    0.150659    0.314033    11.00000    0.06734    0.06954 =
         0.07353   -0.03299   -0.00646   -0.01537
C12B  1    0.391536    0.052380    0.325213    11.00000    0.06273    0.05751 =
         0.09000   -0.03245    0.00386   -0.01118
C13B  1    0.285681    0.000309    0.392371    11.00000    0.05446    0.07504 =
         0.08977   -0.04400   -0.00528   -0.01694
N14B  3    0.260657    0.071143    0.426521    11.00000    0.06377    0.07254 =
         0.07063   -0.03833   -0.00312   -0.00395
C15B  1    0.354916    0.040717    0.253958    11.00000    0.09098    0.09332 =
         0.10356   -0.06318    0.01230   -0.03149
AFIX 137
H15D  2    0.434672    0.075879    0.215448    11.00000   -1.50000
H15E  2    0.229361    0.062176    0.238732    11.00000   -1.50000
H15F  2    0.377202   -0.023394    0.261942    11.00000   -1.50000
AFIX   0
C16B  1    0.600683    0.039701    0.338830    11.00000    0.04739    0.09776 =
         0.10353   -0.04898   -0.00020   -0.00140
AFIX 137
H16D  2    0.659354    0.080150    0.295076    11.00000   -1.50000
H16E  2    0.646250   -0.023176    0.348805    11.00000   -1.50000
H16F  2    0.626740    0.054230    0.381092    11.00000   -1.50000
AFIX   0
C17B  1    0.091092   -0.012177    0.372418    11.00000    0.07255    0.10034 =
         0.09605   -0.04395   -0.01281   -0.02541
AFIX 137
H17D  2    0.030163    0.046823    0.341579    11.00000   -1.50000
H17E  2    0.022823   -0.038819    0.417646    11.00000   -1.50000
H17F  2    0.098875   -0.052323    0.345580    11.00000   -1.50000
AFIX   0
C18B  1    0.377063   -0.088547    0.447191    11.00000    0.07495    0.07125 =
         0.09467   -0.03758    0.01069   -0.01483
AFIX 137
H18D  2    0.389439   -0.133656    0.425026    11.00000   -1.50000
H18E  2    0.304031   -0.110339    0.491612    11.00000   -1.50000
H18F  2    0.496408   -0.078713    0.460146    11.00000   -1.50000
AFIX   0
O19B  4    0.372655    0.216840    0.255183    11.00000    0.09248    0.06301 =
         0.08773   -0.02818   -0.00015   -0.01261
O20B  4    0.210356    0.051090    0.493390    11.00000    0.07681    0.06848 =
         0.10283   -0.03732    0.00010   -0.01536
O21B  4   -0.095635    0.573879    0.341065    11.00000    0.06132    0.06841 =
         0.11017   -0.03824    0.01318   -0.01559
C22B  1    0.227927    0.287460    0.615566    11.00000    0.06997    0.06559 =
         0.06630   -0.02119   -0.00445   -0.01592
AFIX  23
H22C  2    0.300178    0.301957    0.649993    11.00000   -1.20000
H22D  2    0.312684    0.263718    0.586356    11.00000   -1.20000
AFIX   0
C23B  1    0.112311    0.214492    0.659523    11.00000    0.07661    0.07372 =
         0.09543   -0.01390   -0.00112   -0.01480
PART 1 10.4
AFIX  23
H23C  2    0.082720    0.180725    0.629509    10.40000   -1.20000
H23D  2   -0.001807    0.242513    0.671553    10.40000   -1.20000
AFIX  23
PART 2 10.6
H23E  2   -0.014872    0.240361    0.650754    10.60000   -1.20000
H23F  2    0.128316    0.166294    0.639919    10.60000   -1.20000
AFIX   0
PART 1  10.4
C24B  1    0.215595    0.141467    0.738402    10.40000    0.10388    0.08124 =
         0.09125   -0.01712   -0.01069   -0.00331
AFIX  23
H24C  2    0.329150    0.114574    0.724895    10.40000   -1.20000
H24D  2    0.248779    0.177203    0.766260    10.40000   -1.20000
AFIX   0
C25B  1    0.120191    0.068008    0.787837    10.40000    0.13657    0.08656 =
         0.10546   -0.01796    0.01132   -0.01619
AFIX  23
H25C  2    0.207924    0.018908    0.819426    10.40000   -1.20000
H25D  2    0.052164    0.043367    0.758840    10.40000   -1.20000
AFIX   0
C26B  1   -0.009360    0.099513    0.836063    10.40000    0.09727    0.11325 =
         0.10361   -0.03812   -0.00922   -0.02214
AFIX  23
H26C  2   -0.114069    0.137963    0.806802    10.40000   -1.20000
H26D  2    0.051520    0.134707    0.858284    10.40000   -1.20000
AFIX   0
PART 2 10.6
C24C  1    0.141355    0.174722    0.734275    10.60000    0.06225    0.08434 =
         0.09295   -0.01901   -0.00032   -0.01648
AFIX  23
H24E  2    0.136218    0.223918    0.752693    10.60000   -1.20000
H24F  2    0.266004    0.145099    0.742526    10.60000   -1.20000
AFIX   0
C25C  1    0.018130    0.104833    0.782990    10.60000    0.06387    0.06365 =
         0.08192   -0.03647    0.00861   -0.01171
AFIX  23
H25E  2    0.012530    0.058500    0.761990    10.60000   -1.20000
H25F  2   -0.104632    0.135802    0.779754    10.60000   -1.20000
AFIX   0
C26C  1    0.070586    0.054824    0.866376    10.60000    0.14854    0.10092 =
         0.08369   -0.02841   -0.00334   -0.04213
AFIX  23
H26E  2    0.182910    0.014324    0.872082    10.60000   -1.20000
H26F  2    0.090195    0.099301    0.887952    10.60000   -1.20000
AFIX   0
PART 0
C27B  1   -0.076898    0.002434    0.903292    11.00000    0.16615    0.12101 =
         0.11396   -0.04496    0.02460   -0.05594
PART 1 10.4
AFIX  33
H27D  2   -0.161107    0.018608    0.936236    10.40000   -1.50000
H27E  2   -0.136337   -0.031640    0.880339    10.40000   -1.50000
H27F  2    0.028340   -0.034878    0.931538    10.40000   -1.50000
AFIX  33
PART 2 10.6
H27G  2   -0.047909   -0.029720    0.955726    10.60000   -1.50000
H27H  2   -0.187185    0.043203    0.897399    10.60000   -1.50000
H27I  2   -0.094842   -0.041434    0.881593    10.60000   -1.50000
AFIX   0
PART 0
C1L   1   -0.084910    0.603982    0.164923    11.00000    0.10152    0.07535 =
         0.16342   -0.01427   -0.00205   -0.01544
AFIX  23
H1LA  2   -0.200122    0.578980    0.164196    11.00000   -1.20000
H1LB  2   -0.083324    0.620040    0.208450    11.00000   -1.20000
AFIX   0
CL1   6    0.101099    0.521242    0.169774    11.00000    0.18736    0.11979 =
         0.13658   -0.04681   -0.01647   -0.03628
CL2   6   -0.064369    0.700961    0.083820    11.00000    0.13676    0.13937 =
         0.16370   -0.05471    0.00439   -0.01517
HKLF 4

REM  mpet41c in P-1
REM R1 =  0.1407 for    1621 Fo > 4sig(Fo)  and  0.3430 for all    7446 data
REM    550 parameters refined using     42 restraints

END

WGHT      0.2000      0.0000

REM Highest difference peak  0.519,  deepest hole -0.916,  1-sigma level  0.178
Q1    1   0.0449  0.4696  0.2798  11.00000  0.05    0.52
Q2    1   0.5030  0.7064  0.0739  11.00000  0.05    0.50
Q3    1   0.8268  0.7970  0.0478  11.00000  0.05    0.48
Q4    1   0.9778  0.9491 -0.0231  11.00000  0.05    0.47
Q5    1   0.7433  0.9470 -0.0041  11.00000  0.05    0.46
Q6    1   0.9911  0.8588  0.0000  11.00000  0.05    0.45
Q7    1   0.8739  0.7804 -0.0160  11.00000  0.05    0.44
Q8    1   0.5356  1.0091 -0.0565  11.00000  0.05    0.43
Q9    1   0.5280  1.0570 -0.1766  11.00000  0.05    0.43
Q10   1   0.9449  0.9825  0.0359  11.00000  0.05    0.43
Q11   1   0.8510  0.2239  0.2521  11.00000  0.05    0.43
Q12   1   1.1213  0.9197 -0.0399  11.00000  0.05    0.43
Q13   1   0.7500  0.8732 -0.0023  11.00000  0.05    0.42
Q14   1   1.0384  0.9142  0.0381  11.00000  0.05    0.42
Q15   1   0.5463  0.9802 -0.1246  11.00000  0.05    0.42
Q16   1   0.3428  0.2665  0.2117  11.00000  0.05    0.42
Q17   1   0.9270  0.8908  0.0209  11.00000  0.05    0.42
Q18   1   0.1932  0.8926  0.0235  11.00000  0.05    0.42
Q19   1   0.9246  0.2690  0.0089  11.00000  0.05    0.41
Q20   1   0.0208  0.1499  0.8229  11.00000  0.05    0.41
;
_shelx_res_checksum              25475

_shelx_hkl_file                  
;
  -1 -13  10    0.69    2.53   0
   0 -15   0   -2.37    8.84   0
   0 -15   1   -0.76    8.71   0
   0 -15   2   -6.59    8.49   0
   0 -12  10    5.06    6.00   0
   0  -7  15    1.47    7.28   0
   1 -13   4   -0.03   10.84   0
   1 -12   7    0.04    8.55   0
   1 -11   9   -1.15    9.74   0
   1 -10  -4   19.28   12.38   0
   1  -6  14   -6.45   10.19   0
   1   0  14   -2.55   10.00   0
   1   1   4   25.07   14.02   0
   1   1  13    1.29    8.63   0
   1   2  11   38.42   10.82   0
   2 -10   1   -3.13   13.38   0
   2 -10   5   -9.80   14.08   0
   2  -9   0    0.35   11.43   0
   2  -8   9    7.28   13.01   0
   2  -7  10    8.50   13.54   0
   2  -5   0    2.87   11.48   0
   2  -5  11    8.35   10.55   0
   2  -2   3   42.66   13.40   0
   2  -2  11    0.18    9.29   0
   2  -1   5   14.64   13.15   0
   2  -1  10   11.19   11.75   0
  -1   1  17    4.88   14.94   0
   0 -15  -1   -1.64   10.47   0
   0 -15   3   -1.56    7.47   0
   0   3  13    5.86    9.25   0
   1 -13  -1   18.94   12.71   0
   1 -13   5    2.28   10.49   0
   1  -7  -4    6.07   10.65   0
   1  -4  15   -7.37   11.16   0
   1  -3  15    6.63   10.77   0
   1  -2  15    2.52   11.10   0
   1   2   7    1.08   10.56   0
   2 -10   6   -4.36   13.08   0
   2  -9   8    9.81   11.28   0
   2  -7  -1    1.81   12.15   0
   2  -6  11   17.45   10.49   0
   2  -4  12   12.68   13.88   0
   2  -3  12   23.70   12.98   0
   2  -1  11    4.44   11.46   0
   0 -14   7   -1.76    6.44   0
   0 -13   9    1.40    6.35   0
   0 -10  13    5.68    7.03   0
   0  -9  14   -1.80    7.30   0
   0  -6  16   -6.78    9.31   0
   0  -3  17   -3.15   10.20   0
   0  -2  17   11.74    9.25   0
   0   1  16   23.15   10.59   0
   0   2  15    2.79    8.49   0
   1 -12   8    9.12    9.43   0
   1 -10  11   -4.30    9.14   0
   1  -9  12    4.64    8.52   0
   1  -8  13    8.91    9.20   0
   1  -1  15    0.70   10.00   0
   1   2  12    7.80   10.73   0
   2 -11   2    3.40   13.90   0
   2 -11   3   24.05   13.57   0
   2 -11   4   -2.39   14.15   0
   2  -9  -1    4.37   11.46   0
   2  -8  10    7.27   13.35   0
   2  -5  12  -16.70   12.85   0
   2  -2  12    0.07   12.45   0
   2  -1   4   95.76   14.28   0
   2   0   7   13.91   12.73   0
   2   0   8   -4.12   11.67   0
   2   0   9    9.56   11.41   0
  -1  -3  -4  110.32   12.29   0
   0 -15  -2   -2.75   11.49   0
   0 -15   4   -1.49    7.50   0
   0 -11  12    8.07    6.07   0
   0  -8  15    1.09    7.83   0
   0  -4  17    2.20   10.17   0
   0  -1  17   -0.69    8.58   0
   1 -13  -2    2.32   13.07   0
   1 -11  10    4.79    9.01   0
   1  -7  14   -5.19    9.89   0
   1  -5  15   -6.88    9.55   0
   1   0  15    4.57   11.83   0
   1   1  14   96.81   10.95   0
   2 -11   1   -2.50   13.98   0
   2 -11   5   -2.24   13.68   0
   2  -9   9   -0.57    9.91   0
   2  -7  11   -0.98   10.22   0
   2  -6  -1   93.58   12.93   0
   2  -6  12    7.05   12.28   0
   2  -4   0   38.18   12.67   0
   2  -3   1    2.98   13.95   0
   2   0  10   69.47   12.02   0
   0 -12  11   -3.68    5.74   0
   1 -14   1    5.98   11.89   0
   1 -14   2    5.93   10.57   0
   1 -14   3   -1.38    9.79   0
   1   2   6    4.89   12.88   0
   2 -11   0    3.89   13.90   0
   2 -11   6    5.47   11.53   0
   2 -10  -1   15.09   13.77   0
   2  -4  13    7.67   13.36   0
   2  -3  13    9.12   13.31   0
   2  -2   2   14.46   11.91   0
   2  -2  13    3.81   12.39   0
   2   0   6   -1.44   11.33   0
   2   0  11   14.60   11.99   0
   0  -7  16    4.78    7.95   0
   0  -5  17   -8.07   10.70   0
   0   0  17   -8.90   10.49   0
   0   3   6  409.52   24.31   0
   0   3  14    3.25   10.88   0
   1 -14   0    6.06   12.48   0
   1 -14   4    6.18    8.63   0
   1 -13   7    2.61    8.52   0
   1 -12   9   -5.32    6.82   0
   1  -9  13   -8.02    8.38   0
   1  -6  15    1.92    9.10   0
   1  -3  16   -5.06   11.55   0
   1  -2  16   -2.52   11.91   0
   1   2  13    2.98    9.43   0
   2  -9  10   10.24   11.96   0
   2  -8  -2    2.50   13.28   0
   2  -8  11   -7.36   10.52   0
   2  -7  12    6.68   11.86   0
   2  -5  -1  663.71   14.31   0
   2  -5  13    4.87   10.23   0
   1 -14  -1   12.45   14.85   0
   1 -13  -3    6.92   16.20   0
   1 -10  12   -1.88    6.61   0
   1  -8  14    0.67    8.80   0
   1  -4  16    0.46   10.61   0
   1  -3  -2   41.15   18.22   0
   1  -2  -1  203.53   15.98   0
   1  -1  16   -4.92   11.30   0
   2 -12   2    2.47   14.14   0
   2 -12   3    6.98   13.67   0
   2 -12   4   15.10   13.44   0
   2 -11  -1   -3.93   16.72   0
   2 -11   7   -1.83    9.28   0
   2 -10   9    9.95    9.33   0
   2  -9  -2    5.12   11.42   0
   2  -7  -2    0.05   11.11   0
   2  -6  13    3.93   11.37   0
   2  -1   3   91.16   12.90   0
   2  -1  13    0.57   10.59   0
   2   0   5    8.04   14.99   0
   2   0  12    1.80   12.12   0
   3  -7   5  -13.79   15.90   0
   3  -6   4    3.54   14.53   0
   3  -6   5   -4.72   13.01   0
   3  -6   6   14.13   13.51   0
   3  -6   7   -6.05   16.04   0
   3  -5   8   -5.50   15.96   0
   0   2  16   10.76   13.77   0
   1 -14   5   -1.06    8.93   0
   1 -13   8   -2.83    7.68   0
   1 -11  11    2.81    6.43   0
   1  -7  15   -1.00    8.59   0
   1  -5  16  -11.53    9.92   0
   1   1  15   10.28   10.01   0
   2 -12   1    0.80   12.77   0
   2 -12   5  -11.43   13.40   0
   2 -11   8   11.62   10.60   0
   2 -10  -2   -0.19   12.05   0
   2  -4  14    9.36   12.35   0
   2  -3  14    9.28   10.60   0
   2  -2  14   -8.37   12.83   0
   2   1   8   12.18   13.82   0
   2   1   9  243.56   14.63   0
   2   1  10   67.62   12.58   0
   3  -8   5   15.27   15.41   0
   3  -7   3    8.06   13.82   0
   3  -7   4    2.52   11.66   0
   3  -7   6  -16.41   13.26   0
   3  -7   7   -8.25   15.45   0
   3  -6   3    5.56   14.10   0
   3  -6   8   16.44   14.92   0
   3  -5   4    0.48   12.58   0
   3  -5   9    5.34   14.80   0
   3  -4   8    7.36   12.75   0
   3  -4   9   -8.48   14.73   0
   3  -3   8    8.19   15.17   0
   0   1  17    8.23   13.31   0
   1 -14  -2    2.07   16.21   0
   1 -12  10    0.54    6.92   0
   1   0  16   -6.59   10.05   0
   1   2  14   65.12   12.32   0
   2 -12   0   17.96   14.44   0
   2 -12   6    1.94   11.34   0
   2 -10  10   -2.51    9.73   0
   2  -9  11    5.64    8.87   0
   2  -8  12   11.43    9.21   0
   2  -7  13    3.02   11.04   0
   2  -6  -2  198.38   13.60   0
   2  -5  14   -2.09   11.78   0
   2  -3   0   37.35   15.57   0
   2  -1  14   12.10   12.80   0
   2   0  13    7.71   13.35   0
   2   1   7    9.73   14.04   0
   2   1  11  -12.45   12.79   0
   3  -8   3  -12.74   16.04   0
   3  -8   4  -10.16   12.97   0
   3  -8   6    6.09   12.90   0
   3  -8   7   21.70   15.45   0
   3  -7   8   19.36   16.18   0
   3  -6   9   27.05   16.09   0
   3  -5   3    4.98   15.16   0
   3  -4   4   -4.30   12.91   0
   3  -3   9   12.11   14.56   0
  -1   1   1    9.38   10.08   0
   0  -2  18    1.05   12.39   0
   1 -14   6    2.02    7.65   0
   1  -4  -3   82.96   19.69   0
   1   1   3  464.31   18.73   0
   1   3  10   23.90   12.04   0
   1   3  11    5.57   12.54   0
   2  -4  -1  414.42   15.97   0
   2  -2   1  727.58   15.57   0
   2   0   4    3.77   16.76   0
   2   1  12   36.53   13.13   0
   3  -9   4   -3.77   16.75   0
   3  -9   5   14.11   15.78   0
   3  -8   2   16.38   14.08   0
   3  -7   2   48.92   11.87   0
   3  -7   9    4.87   15.34   0
   3  -6   2   -3.16   13.78   0
   3  -5  10    8.82   12.25   0
   3  -4  10   -2.69   11.80   0
   3  -3  10   -5.15   14.22   0
   3  -2   7   -0.22   15.23   0
   3  -2   8   20.02   14.80   0
   3  -2   9    1.68   14.01   0
   0  -1  18    0.63   12.58   0
   0   3  15    7.71   14.42   0
   1 -10  13    4.55    6.81   0
   1  -9  14   -1.89    7.54   0
   1  -6  16    0.06    8.89   0
   1  -3  17   -0.44   10.96   0
   1  -2  17  -10.21   10.60   0
   1   2   5  167.91   17.49   0
   1   3   9    8.46   12.67   0
   2 -13   2   13.06   13.96   0
   2 -13   3   -0.06   13.18   0
   2 -12  -1   -4.44   14.73   0
   2 -12   7   -0.99   10.29   0
   2 -11   9   -0.27    8.62   0
   2  -6  14    4.93    9.38   0
   2  -3  15   12.71   12.94   0
   2  -2  15  -19.17   13.61   0
   2   0  14   -1.23   14.92   0
   3  -9   3   10.66   12.94   0
   3  -8   8  -15.10   12.22   0
   3  -6  10   25.17   12.45   0
   3  -5   2  136.95   16.12   0
   3  -5  11   29.94   13.67   0
   3  -4   3    6.52   12.88   0
   3  -4  11   51.08   13.71   0
   3  -3   4   42.87   13.10   0
   3  -3  11   37.29   14.64   0
   3  -2   6   -3.68   13.00   0
   3  -2  10    7.18   13.93   0
   1 -15   1    0.84   11.49   0
   1 -15   2   -0.55    9.62   0
   1 -15   3   -0.66    9.61   0
   1 -14   7   -0.23    6.70   0
   1 -13   9   -0.13    6.64   0
   1 -11  12   -0.41    5.15   0
   1  -8  15    1.46    7.92   0
   1  -4  17   -1.03    9.93   0
   1  -1  17   -8.16   10.15   0
   1   1  16   -6.67   12.48   0
   1   2  15   -4.37   13.67   0
   1   3  12  136.93   13.07   0
   2 -13   1   10.99   14.47   0
   2 -13   4   -1.82   12.30   0
   2 -10  -3   18.07   14.70   0
   2 -10  11    5.09    8.97   0
   2  -9  -3    8.15   11.54   0
   2  -9  12    1.59    7.91   0
   2  -8  -3    2.60   11.71   0
   2  -8  13    2.20   10.18   0
   2  -5  -2    1.98   17.29   0
   2  -4  15   16.44   10.49   0
   2  -1   2  461.16   15.95   0
   2  -1  15    8.46   14.69   0
   2   1   6   29.46   13.20   0
   2   1  13   -6.74   13.03   0
   3 -10   4    7.51   16.57   0
   3  -9   7    4.87   11.88   0
   3  -8   1    3.10   13.80   0
   3  -8   9    7.97   13.78   0
   3  -7   1    2.47   11.07   0
   3  -7  10    4.85   11.51   0
   3  -6   1   -1.93   14.08   0
   3  -6  11   -7.73   13.69   0
   3  -2   5   14.50   15.93   0
   3  -2  11    0.07   15.07   0
   1 -15   0    2.45   12.35   0
   1   3   8   52.00   13.87   0
   2 -13   0   -0.30   15.87   0
   2 -13   5   -6.08   10.51   0
   2 -12  -2  -12.87   16.29   0
   2  -7  -3   25.89   14.02   0
   2  -7  14    6.78   10.66   0
   2  -5  15   -7.92   11.03   0
   3 -10   2   19.11   16.19   0
   3 -10   3   35.01   14.40   0
   3 -10   5   -7.80   12.15   0
   3 -10   6   -0.22   13.35   0
   3  -9   8    4.44   10.09   0
   3  -4   2   65.22   15.59   0
   3  -4  12   34.86   14.36   0
   3  -3  12   -4.42   14.95   0
   3  -1   7   63.35   15.78   0
   3  -1   8    5.32   12.61   0
   3  -1   9   54.87   12.23   0
   3  -1  10    1.98   14.71   0
   1 -15  -1   -1.36   14.11   0
   1  -7  16    3.03    8.06   0
   1  -5  17   -2.31    9.80   0
   1   0  17    9.77   12.19   0
   1   3  13   31.90   12.34   0
   2 -13   6   -5.03    9.34   0
   2 -11  -3    3.42   15.74   0
   2 -11  10    3.38    7.68   0
   2   2   9   36.59   16.22   0
   2   2  10   84.42   13.91   0
   2   2  11   43.39   15.43   0
   3 -10   7    2.72   12.59   0
   3  -9   9   -6.82   12.41   0
   3  -8   0   10.87   13.52   0
   3  -8  10    1.38   11.19   0
   3  -7   0   -6.32   13.11   0
   3  -7  11    1.52   13.00   0
   3  -5   1   85.68   12.50   0
   3  -5  12   17.68   12.63   0
   3  -2   4   63.35   16.22   0
   3  -2  12   -4.84   14.34   0
   3  -1  11   14.64   14.01   0
   2 -13  -1    6.48   15.50   0
   2  -6  15   -0.78    8.73   0
   2  -3  16    2.49   11.83   0
   2  -2  16    5.24   11.25   0
   2   0  15   -5.11   12.50   0
   2   1   5   55.07   16.73   0
   2   1  14   -5.61   13.31   0
   2   2  12   43.65   15.41   0
   3 -11   3    3.38   14.76   0
   3 -11   4   11.43   14.27   0
   3 -10   1    1.47   12.76   0
   3  -9   0   62.13   14.83   0
   3  -6   0  152.42   14.35   0
   3  -6  12   -4.51   11.22   0
   3  -4  13    0.73   14.04   0
   3  -3  13    2.85   14.80   0
   0   4  12    1.10   17.80   0
   2 -13   7    3.48    8.12   0
   2 -12   9    7.60    6.59   0
   2 -10  12    2.13    7.49   0
   2  -9  13   -2.93    7.03   0
   2  -8  14   -6.53    8.40   0
   2  -6  -3   98.46   16.76   0
   2  -4  16    4.78   11.04   0
   2  -1  16   15.33   14.65   0
   2   2   8   59.72   15.74   0
   3 -11   2   12.39   15.81   0
   3 -11   5    3.97   12.10   0
   3 -11   6    7.48   12.86   0
   3 -10   0   23.65   15.37   0
   3 -10   8   12.81   10.31   0
   3  -8  11   -0.13   12.08   0
   3  -5  13    9.93   12.45   0
   3  -4   1   50.31   15.89   0
   3  -3   2  101.88   13.57   0
   3  -2  13    7.10   13.87   0
   3  -1   5   -5.33   13.59   0
   3  -1  12   41.65   12.49   0
   3   0   9   18.03   14.73   0
   3   0  10   -9.41   13.81   0
   0   4  10  194.74   26.07   0
   1  -2  18   -8.55   12.34   0
   1   1  17   -4.72   13.13   0
   1   2  16   -0.65   14.56   0
   1   3  14    1.57   11.72   0
   2 -14   1    0.19   13.59   0
   2 -14   2   -1.48   11.01   0
   2 -11  11    1.22    6.77   0
   2  -7  15    1.59    8.83   0
   2  -5  16   -4.67   10.45   0
   2  -3  -1   37.92   14.26   0
   2  -2   0  271.10   15.09   0
   2   2  13    5.96   14.89   0
   3  -9  10    2.40    9.78   0
   3  -8  -1   56.95   13.95   0
   3  -7  12   -3.76   10.20   0
   3  -5   0  348.24   15.02   0
   3  -2   3   32.30   13.60   0
   3   0   7   15.10   16.14   0
   3   0  11    1.61   14.63   0
   1  -1  18   -4.42   12.15   0
   1   3   7   86.36   15.03   0
   2 -14   0    4.90   14.14   0
   2 -14   4   -2.87    9.36   0
   2 -12  -3    2.58   17.04   0
   2  -9  -4    9.80   14.59   0
   2  -4  -2   82.44   15.28   0
   2   0  16    4.74   15.15   0
   2   1  15   -7.80   13.42   0
   2   2   7   48.90   16.01   0
   3 -11   7    1.43   10.11   0
   3 -10   9    3.33    8.76   0
   3  -9  -1   17.24   15.29   0
   3  -7  -1   90.13   13.37   0
   3  -6  13    8.90   10.87   0
   3  -4  14   -6.73   13.32   0
   3  -3  14    6.11   12.70   0
   3  -1   4   16.75   17.33   0
   3  -1  13    0.99   12.92   0
   3   0  12   -5.34   14.02   0
  -1   0   0    6.62   10.30   0
   2 -14   5    2.06    8.25   0
   2 -13   8    8.52    7.01   0
   2 -12  10    4.15    6.38   0
   2 -10  -4    1.85   13.83   0
   2  -8  -4   -1.43   16.30   0
   2   1   4   19.25   17.97   0
   2   2  14    5.98   15.06   0
   3 -12   2    3.90   15.46   0
   3 -12   3    4.74   14.97   0
   3 -12   4   12.24   13.21   0
   3 -11   0    9.30   15.13   0
   3 -11   8    2.30   11.32   0
   3 -10  -1   -4.71   15.52   0
   3  -9  11  -11.99    9.81   0
   3  -8  12    9.22   10.91   0
   3  -6  -1   41.17   14.51   0
   3  -5  14   -5.29   12.17   0
   3  -2  14    1.36   11.12   0
   3   0   6  122.05   14.32   0
   4  -6   5   31.36   17.02   0
   4  -6   6   11.48   17.36   0
   4  -6   7    5.34   17.72   0
   4  -5   6    3.15   18.33   0
   4  -5   7   59.71   19.90   0
   4  -5   8   17.81   17.31   0
   4  -4   7    3.33   17.97   0
  -1   3   6  175.25   17.79   0
   1   0  18    6.20   14.65   0
   1   3  15    7.52   14.67   0
   2 -11  -4   90.80   17.77   0
   2  -6  16    5.00    8.76   0
   2  -3  17    8.28   11.00   0
   2  -2  17    2.92   11.24   0
   3 -12   1    1.62   16.54   0
   3 -10  10    9.48    9.23   0
   3  -7  13   -1.09    9.40   0
   3  -4   0    7.98   15.63   0
   3  -3   1    8.23   13.17   0
   3  -1  14   -1.66   13.96   0
   3   0  13    3.77   13.93   0
   3   1   9    2.82   14.22   0
   3   1  10    8.15   14.50   0
   4  -7   4   16.95   15.18   0
   4  -7   6   30.21   14.04   0
   4  -7   7   -0.19   13.86   0
   4  -6   4   10.75   16.46   0
   4  -5   5    6.43   13.73   0
   4  -5   9   -9.05   16.43   0
   4  -4   6   66.37   15.17   0
   4  -4   8   28.70   14.05   0
   4  -4   9    2.94   15.87   0
  -1  -4  -4  196.47   15.13   0
   2 -14  -1   -3.72   15.59   0
   2  -5  -3  569.18   17.25   0
   2  -4  17    4.05    9.83   0
   2  -1  17    2.92   11.08   0
   2   0   2  221.83   16.71   0
   2   1  16    6.14   15.12   0
   2   2   6   13.19   15.87   0
   3 -12   6    6.91    9.14   0
   3 -11  -1   16.68   18.22   0
   3  -9  -2   -3.36   16.39   0
   3  -8  -2   -0.90   16.22   0
   3  -6  14   -0.91    8.60   0
   3  -3  15    8.66   12.47   0
   3  -1   3  -17.64   18.70   0
   3   0   5    5.19   13.96   0
   3   1   8   12.62   14.88   0
   3   1  11   20.63   14.71   0
   4  -8   4    3.54   16.64   0
   4  -8   5   -1.08   13.54   0
   4  -8   6    4.98   13.20   0
   4  -8   7   -3.60   14.57   0
   4  -7   3    8.12   16.29   0
   4  -7   8   11.72   13.60   0
   4  -6   3    9.32   15.60   0
   4  -6   9   -3.26   13.52   0
   4  -5   4   97.93   14.02   0
   4  -5  10   -5.76   15.07   0
   4  -4   5   27.79   14.98   0
   4  -4  10   12.20   15.20   0
   4  -3   7    6.83   14.26   0
   4  -3   8   24.27   13.80   0
   4  -3   9   18.20   13.23   0
   2  -7  -4   86.75   17.40   0
   2   2  15   17.21   15.57   0
   2   3  10   -2.70   16.43   0
   2   3  11   -4.56   16.13   0
   3 -12   0  -15.05   16.39   0
   3 -12   7   -6.89    9.18   0
   3 -11   9   -4.24    7.58   0
   3  -9  12   -2.54    8.51   0
   3  -8  13    0.72    8.44   0
   3  -7  -2   83.51   14.13   0
   3  -5  -1  113.91   11.89   0
   3  -4  15    1.53    9.92   0
   3  -2  15   -4.53   13.45   0
   3   0  14   19.57   14.04   0
   3   1   7   81.98   16.90   0
   3   1  12   25.97   14.16   0
   4  -9   4    8.89   16.44   0
   4  -9   5   -7.67   14.23   0
   4  -8   3   14.51   16.11   0
   4  -8   8    7.48   12.71   0
   4  -7   9    0.89   12.34   0
   4  -6  10    0.98   11.42   0
   4  -5   3   14.84   16.65   0
   4  -4  11    0.10   14.62   0
   4  -3  10   -0.46   12.37   0
   4  -2   8  -10.60   16.35   0
   4  -2   9   22.32   15.87   0
   1   2  17   -4.77   16.93   0
   2   0  17    7.24   14.28   0
   2   3   9   32.01   17.56   0
   2   3  12   14.64   13.98   0
   3 -10  -2    5.86   15.33   0
   3 -10  11   -0.89    7.66   0
   3  -7  14    6.52    8.88   0
   3  -5  15    0.09   10.24   0
   3  -1  15   30.06   13.94   0
   3   1  13    6.21   14.87   0
   4  -9   3    4.27   16.35   0
   4  -9   6   -0.34   11.67   0
   4  -9   7    4.03   13.94   0
   4  -8   2   -6.24   16.25   0
   4  -8   9   -8.19   12.49   0
   4  -7   2   11.73   13.77   0
   4  -7  10   10.83   13.58   0
   4  -6   2   -4.25   15.55   0
   4  -5  11   12.79   11.86   0
   4  -3  11   -1.42   12.22   0
   4  -2   7   -7.43   13.90   0
   4  -2  10   -4.76   12.16   0
   1   3   6   -2.58   18.00   0
   2   3  13    6.11   15.66   0
   3 -13   2    5.12   13.13   0
   3 -13   3   -1.28   11.79   0
   3 -13   4   -2.55   10.55   0
   3 -12  -1  -15.55   18.47   0
   3 -12   8    0.50    8.46   0
   3  -6  -2   39.12   13.98   0
   3  -3   0   28.89   18.14   0
   3   0   4  -26.03   15.50   0
   3   1   6   27.18   17.70   0
   4  -9   2   18.24   16.03   0
   4  -9   8   -1.45   11.99   0
   4  -6  11   -0.94   10.46   0
   4  -5   2   38.96   15.55   0
   4  -4   3   37.81   13.66   0
   4  -4  12    6.53   12.57   0
   4  -3  12   -1.49   13.23   0
   4  -2  11   -2.16   13.44   0
   4  -1   9    8.45   15.27   0
   1   4  11   23.73   15.95   0
   1   4  12    4.15   15.90   0
   2  -2  -1  210.41   19.93   0
   2   2   5  107.69   18.97   0
   2   3   8  100.40   19.18   0
   3 -13   1    0.12   14.21   0
   3 -13   5   -6.22    9.62   0
   3 -11  -2   32.14   15.00   0
   3 -11  10   -1.49    6.14   0
   3  -6  15    3.80    8.93   0
   3  -4  -1   88.33   16.19   0
   3  -3  16    8.46   11.69   0
   3  -2  16   -0.39   12.19   0
   3  -1   2    0.18   18.38   0
   3   0  15   12.44   13.77   0
   3   1  14   -4.04   13.97   0
   3   2  10    7.52   15.28   0
   4 -10   3   -8.76   15.05   0
   4 -10   4   -3.58   12.97   0
   4 -10   5   -0.54   12.91   0
   4 -10   6   -1.71   13.51   0
   4  -8   1   -5.54   15.08   0
   4  -8  10    0.77   11.60   0
   4  -7   1   15.89   14.31   0
   4  -7  11   -0.94   11.30   0
   4  -6   1   17.89   15.33   0
   4  -5  12    3.33   10.75   0
   4  -2  12    1.51   14.85   0
   4  -1   7   78.79   17.37   0
   4  -1   8   -0.40   13.09   0
   4  -1  10   14.09   14.01   0
   4  -1  11    3.32   15.93   0
  -1  -2  -2    8.81   10.54   0
   1  -2  -2  230.21   21.06   0
   1   3  16    6.06   17.74   0
   1   4  10  106.08   16.95   0
   1   4  13   -7.47   17.16   0
   2  -6  -4   24.10   18.13   0
   2  -3  -2  336.00   18.16   0
   2  -1   0  859.57   22.73   0
   2   1  17   -8.72   14.96   0
   2   2  16    3.49   15.86   0
   2   3  14   19.18   15.66   0
   3 -13   6    0.02    8.77   0
   3  -9  -3   -2.39   15.00   0
   3  -9  13    0.86    6.69   0
   3  -4  16   -9.05   10.43   0
   3  -1  16   -9.55   12.44   0
   3   2   9  113.49   15.80   0
   3   2  11   -2.74   15.18   0
   3   2  12    7.23   15.52   0
   4 -10   2    6.92   15.64   0
   4 -10   7   -9.75   12.71   0
   4  -9   1    7.46   15.59   0
   4  -9   9   13.03   10.97   0
   4  -6  12   -1.72    9.63   0
   4  -4   2   60.75   13.87   0
   4  -4  13   22.22   12.38   0
   4  -3  13   -4.72   13.21   0
   4  -1   6    1.54   18.23   0
  -1   1   2   32.72   13.27   0
   1  -6  -5  126.07   24.18   0
   1  -3  -3  114.37   25.08   0
   1  -1  -1   18.99   20.79   0
   2  -1  18    0.30   13.09   0
   3 -13   0    1.38   14.22   0
   3 -10  -3   -0.85   16.83   0
   3  -8  -3   14.30   13.19   0
   3  -8  14    3.54    6.16   0
   3  -5  -2    8.00   16.96   0
   3   1   5  119.39   18.67   0
   3   2   8  108.85   16.47   0
   3   2  13   18.68   17.57   0
   4  -8   0  -10.23   15.58   0
   4  -7   0   50.58   15.10   0
   4  -5   1   30.77   13.43   0
   4  -5  13   -7.65   11.58   0
   4  -2  13   12.05   13.63   0
   4  -1  12   -3.85   13.12   0
   4   0   9   15.88   16.08   0
   4   0  10   16.81   16.52   0
  -1   2   4   -1.55   13.41   0
   1  -9  -6   -0.38   24.43   0
   2  -4  -3   74.32   17.29   0
   3 -12  -2    5.40   18.89   0
   3  -7  -3    2.53   13.05   0
   3  -5  16   -2.83    7.58   0
   3   0  16    1.88   12.94   0
   3   1  15    4.17   13.00   0
   4 -11   3   -3.11   15.22   0
   4 -11   4   -0.61   13.84   0
   4 -11   5    1.99   13.01   0
   4 -10   1   12.54   13.24   0
   4 -10   8   -5.74    8.94   0
   4  -9   0   11.17   15.93   0
   4  -9  10   -8.45    9.10   0
   4  -8  11   -2.25    8.61   0
   4  -7  12    3.75    8.51   0
   4  -6   0   54.61   13.98   0
   4  -3   2    8.25   17.01   0
   4  -1  13    8.45   14.32   0
   4   0  11   30.28   15.90   0
   1   4   9    2.54   19.16   0
   1   4  14   -1.90   18.47   0
   2   3  15    9.12   15.96   0
   3 -13  -1   -2.90   17.06   0
   3 -11  -3    1.91   17.17   0
   3   2   7   43.93   15.89   0
   3   2  14    7.25   16.15   0
   4 -11   2   -1.95   15.43   0
   4 -11   6   -9.73   10.00   0
   4  -6  13    8.70    8.18   0
   4  -4  14    0.35   11.63   0
   4  -3  14   -5.64   13.11   0
   4  -2  14    3.32   13.56   0
   4   0   7    3.86   13.66   0
   4   0  12   -0.88   14.35   0
   3  -6  -3    6.02   18.20   0
   3  -3  -1   66.24   17.40   0
   3  -3  17    2.80    9.89   0
   3  -2   0   19.67   15.18   0
   3  -2  17    1.30   10.13   0
   3  -1   1   20.34   19.36   0
   4 -10   0    1.34   15.37   0
   4 -10   9    0.29    8.17   0
   4  -8  -1    3.87   16.74   0
   4  -8  12   -0.46    8.18   0
   4  -5   0   -8.77   15.33   0
   4  -5  14   -2.67   10.19   0
   4   0   6   27.40   17.88   0
   4   0  13   22.04   14.66   0
  -1   3   7    0.76   10.34   0
   1   0   0    7.22   21.94   0
   2   2  17   -6.22   16.00   0
   3  -4  -2   24.87   17.67   0
   3  -1  17    0.50   10.65   0
   3   1   4  425.26   16.36   0
   3   1  16  -14.23   15.33   0
   3   2   6   33.70   17.32   0
   4  -9  -1   -2.53   15.14   0
   4  -9  11   -0.95    6.73   0
   4  -7  -1   19.56   14.34   0
   4  -7  13    5.54    7.34   0
   4   1   9   19.75   15.91   0
   4   1  10   -0.76   16.05   0
   5  -6   7    2.36   12.55   0
   5  -5   5   37.22   16.91   0
   5  -5   7   -4.04   16.36   0
   5  -5   8   -5.91   12.69   0
   5  -4   6  -10.95   17.81   0
   2  -5  -4  290.51   20.45   0
   2   1   2  611.78   23.41   0
   2   4  11   38.90   16.98   0
   2   4  12  -15.82   16.92   0
   3 -13  -2    1.29   19.24   0
   3 -12  -3   25.41   20.50   0
   3   2  15   20.65   13.87   0
   3   3  10   89.00   15.73   0
   3   3  12   29.73   15.46   0
   4 -12   3    1.60   12.52   0
   4 -12   4   -0.49   11.07   0
   4 -12   5    0.34    9.90   0
   4 -11   0    0.70   17.03   0
   4 -11   8    1.85    7.00   0
   4 -10  -1    5.95   17.38   0
   4 -10  10    2.54    7.16   0
   4  -6  14   -4.49    8.63   0
   4  -4   0   52.13   16.92   0
   4  -3   1   10.21   14.23   0
   4  -3  15    2.75   11.41   0
   4  -2  15   16.81   12.29   0
   4   0   5  103.58   18.43   0
   4   0  14    7.58   13.61   0
   4   1  12   -1.07   15.97   0
   5  -7   4    1.45   15.55   0
   5  -7   5   -5.66   12.52   0
   5  -7   6    7.80   12.24   0
   5  -6   4    5.89   15.48   0
   5  -6   9  -10.56   13.58   0
   5  -5   4    9.58   16.67   0
   5  -4   5   -4.18   16.54   0
   5  -4   9    7.44   12.58   0
   5  -4  10    7.79   12.87   0
   5  -3   7  -18.67   17.43   0
   5  -3   8   15.12   13.80   0
   5  -3   9  -14.43   15.80   0
   1   2   3 1063.48   26.20   0
   2   3   6    2.29   18.01   0
   2   3  16   -2.25   17.20   0
   2   4  10    9.03   17.00   0
   2   4  13    9.54   18.30   0
   3 -10  -4   -2.76   15.27   0
   3  -9  -4    6.38   13.12   0
   3  -8  -4   28.77   18.01   0
   3   0  17    1.09   11.20   0
   3   3   9  113.77   17.80   0
   3   3  13   -6.26   17.05   0
   4  -4  15   -1.22    7.97   0
   4   1   7   84.85   16.49   0
   4   1  13    8.49   14.95   0
   5  -8   5    9.91   13.84   0
   5  -8   6   -7.00   11.71   0
   5  -8   7   -5.83   12.08   0
   5  -7   3   -5.17   15.01   0
   5  -7   9    1.18   11.29   0
   5  -6   3    7.41   16.42   0
   5  -6  10    1.94   11.70   0
   5  -5  10   -4.22   11.39   0
   5  -3   6   57.58   15.10   0
   5  -2   9    4.33   15.57   0
   1   3   5  742.45   25.40   0
   1   4   8  239.33   20.93   0
   3  -5  -3  248.59   17.35   0
   3   3   8    9.01   17.00   0
   4 -12   1   15.04   14.03   0
   4  -5  15   -0.73    8.31   0
   5  -8   3   14.98   15.18   0
   5  -5   3   -6.52   16.01   0
   5  -5  11    0.27   12.12   0
   5  -4   4   -4.20   13.79   0
   5  -4  11    1.67   10.94   0
   5  -3   5   15.65   14.88   0
   5  -3  11    3.37   10.49   0
   5  -2   7  -11.39   13.77   0
   5  -2  10   -5.61   12.17   0
   1  -8  -6   -1.65   29.57   0
   2   4   9    4.26   18.10   0
   2   4  14    1.85   17.04   0
   3 -11  -4   -5.60   19.06   0
   3  -7  -4   49.47   16.09   0
   3   1   3  514.42   17.57   0
   3   2   5    6.57   15.30   0
   3   2  16   -2.91   15.47   0
   3   3  14   11.80   14.87   0
   4 -11  -1    1.88   16.51   0
   4  -9  -2    3.99   15.36   0
   4  -7  -2   22.97   14.54   0
   4  -2   1  165.55   19.22   0
   4   0  15    0.30   12.91   0
   4   1   6   39.39   15.02   0
   4   1  14    3.87   13.70   0
   4   2  10  150.31   16.37   0
   4   2  11   28.10   16.63   0
   5  -9   4    5.34   14.61   0
   5  -9   5    9.69   10.70   0
   5  -9   6    1.34   12.62   0
   5  -7  10    5.09   10.46   0
   5  -6   2   12.46   16.98   0
   5  -6  11    4.94   10.64   0
   5  -4   3    6.53   16.13   0
   5  -4  12   -6.26   11.61   0
   5  -3  12   -3.62   13.12   0
   5  -2   6   22.73   14.84   0
   5  -2  11    4.30   11.23   0
   5  -1   8   45.20   15.93   0
   5  -1   9   -2.16   14.78   0
   2  -1  -1   26.38   18.04   0
   3  -2  -1   82.34   19.52   0
   3  -1   0   43.52   19.44   0
   3   1  17   -5.52   12.49   0
   4 -12   0   -0.68   14.49   0
   4 -10  -2   12.16   15.10   0
   4  -6  -2   -3.27   14.41   0
   4  -3  16   -1.32    9.39   0
   4  -2  16    4.51   10.24   0
   4  -1   2   34.23   19.97   0
   4   2   9   50.47   15.71   0
   4   2  12    2.42   15.60   0
   5  -9   3    6.00   12.15   0
   5  -9   7    8.44    9.37   0
   5  -8   2    0.79   13.73   0
   5  -8   9   -4.45    8.34   0
   5  -5   2   -7.49   16.54   0
   5  -5  12   -0.35   10.27   0
   5  -2   5    5.12   15.68   0
   5  -2  12   -6.87   13.11   0
   5  -1   7    3.51   16.89   0
   5  -1  10    4.58   13.03   0
   5  -1  11   -0.41   13.95   0
  -1   0   1    3.30   10.69   0
   2  -3  -3   70.98   19.09   0
   3  -3  -2   80.07   14.70   0
   3   0   1   71.10   20.62   0
   3   3   7  129.14   18.06   0
   3   3  15   11.76   17.14   0
   4  -4  -1   39.76   13.35   0
   4  -1  16    2.83   10.75   0
   4   1   5  179.06   19.61   0
   4   2   8   16.87   13.43   0
   4   2  13    7.78   14.60   0
   5  -9   2   -2.75   15.58   0
   5  -9   8   -3.53    9.28   0
   5  -8   1   -4.33   15.30   0
   5  -7   1   23.42   15.29   0
   5  -7  11   -5.72    8.69   0
   5  -6   1  -17.69   16.01   0
   5  -4   2   -1.10   16.03   0
   5  -3  13    2.89   10.87   0
   5  -2   4    0.82   18.15   0
   5  -1   6   -0.65   16.73   0
   5  -1  12   12.89   13.27   0
   2   3   5  213.37   18.36   0
   2   4   8   24.03   15.94   0
   3  -6  -4   11.85   15.51   0
   4 -11  -2  -13.70   17.27   0
   4   0   3   13.09   16.36   0
   4   0  16   -5.73   12.58   0
   4   1  15   -8.91   13.70   0
   4   2   7   26.99   17.79   0
   5 -10   3   -5.83   13.43   0
   5 -10   4    4.49   10.65   0
   5 -10   5    4.91    9.37   0
   5 -10   6    8.21   10.28   0
   5  -8  10    2.23    7.18   0
   5  -6  12   -3.38    7.28   0
   5  -5   1   46.47   17.16   0
   5  -4  13   -3.93   10.20   0
   5  -2  13   -2.07   11.92   0
   5   0   8  -18.72   16.83   0
   5   0   9   17.98   13.75   0
   5   0  11    3.44   15.72   0
   2  -6  -5   16.88   20.19   0
   2   4  15   -0.80   17.95   0
   3  -4  -3   24.03   18.27   0
   3   4  11    8.32   17.04   0
   4  -9  -3    6.68   17.13   0
   4  -5  -2    3.71   13.59   0
   4   2  14    4.36   13.97   0
   5 -10   2    0.88   13.44   0
   5 -10   7    3.57    8.63   0
   5  -9   1    3.12   15.09   0
   5  -9   9   -2.62    7.96   0
   5  -5  13    0.08    8.68   0
   5  -1   5   -0.77   14.88   0
   5  -1  13    0.40   13.12   0
   5   0   7    0.26   16.89   0
   5   0  12  -11.48   14.20   0
   2  -4  -4   32.78   22.79   0
   3  -9  -5   69.09   19.38   0
   3   1   2   16.62   16.85   0
   3   2  17   -2.31   14.45   0
   3   3   6    9.52   13.68   0
   3   4  10   34.57   15.62   0
   3   4  13   44.42   17.00   0
   4 -10  -3   58.70   18.00   0
   4  -7  -3   -3.29   14.92   0
   4  -2   0  -10.45   16.88   0
   4   1   4   -3.38   15.79   0
   4   2   6    8.18   18.22   0
   4   3  11   10.19   18.14   0
   5  -8   0    9.53   15.10   0
   5  -7   0  -13.44   13.54   0
   5  -7  12   -0.75    6.79   0
   5  -6   0   63.45   15.96   0
   5  -4   1   34.55   15.41   0
   5  -3  14    2.87    8.97   0
   5  -2   3    8.40   14.54   0
   5  -2  14   -0.25   10.04   0
   5   0   6   -3.04   16.95   0
  -1   2   5   32.30    9.06   0
   1   4   7  214.65   23.51   0
   2  -9  -6   42.98   22.79   0
   3  -8  -5   82.76   20.96   0
   3   3  16  -11.08   15.40   0
   3   4   9   27.00   16.45   0
   4   1  16    6.56   11.31   0
   4   2  15   -0.97   15.54   0
   4   3   9   -5.54   16.05   0
   4   3  10   35.75   16.06   0
   4   3  12   13.05   16.23   0
   5 -10   1    5.49   14.44   0
   5  -9   0   -3.89   15.23   0
   5  -6  13   -3.10    7.20   0
   5  -5   0   12.52   15.64   0
   5  -4  14    1.35    8.68   0
   5  -1  14    4.89   11.02   0
   5   1  10   11.97   16.01   0
   5   1  11   -2.32   15.47   0
   2   4   7  107.75   18.17   0
   3  -5  -4  -12.96   18.06   0
   3   4  14    5.37   16.42   0
   4 -12  -2   -2.63   16.39   0
   4  -6  -3   22.12   16.04   0
   4  -4  -2   52.94   15.99   0
   4   3  13  -10.95   15.32   0
   5 -11   3    0.91   11.24   0
   5 -11   4   -0.39   10.09   0
   5 -11   5    4.30    9.05   0
   5  -2   2   14.23   17.04   0
   5   0   5   -6.91   18.22   0
   5   1   8    4.82   13.96   0
   5   1  12   31.70   14.22   0
  -1  -1   0    7.79    7.81   0
   3  -7  -5  -10.67   18.68   0
   3  -2  -2   10.32   18.61   0
   3  -1  -1   57.77   16.72   0
   3   2   3  317.87   20.93   0
   3   3   5   13.52   17.25   0
   3   4   8   -1.15   16.07   0
   4 -11  -3    2.17   16.72   0
   4   0  17    0.18   12.02   0
   4   2   5  140.91   16.17   0
   4   3   8    2.91   13.14   0
   5 -11   2    0.51   11.67   0
   5 -10   0   13.73   15.12   0
   5  -8  -1   -3.30   14.41   0
   5  -6  -1   17.64   14.67   0
   5  -4   0  134.35   18.01   0
   5   0  14    5.38   12.13   0
   5   1   7   26.19   13.12   0
   5   1  13   11.46   13.51   0
   6  -6   5  -12.37   13.39   0
   6  -6   6    8.29   13.55   0
   6  -6   7    9.88   12.76   0
   6  -5   5   -0.12   14.01   0
   6  -5   6    3.28   10.51   0
   6  -5   7   -0.13   12.50   0
   6  -5   8    5.43   10.67   0
   6  -4   6    6.00   14.12   0
   6  -4   7   -3.23   12.62   0
   6  -4   8   10.96   11.18   0
   6  -4   9   -0.53   11.79   0
   6  -3   7   -8.75   14.96   0
   6  -3   8  -13.23   13.68   0
   2  -8  -6   19.09   20.49   0
   3  -3  -3   83.45   19.06   0
   3   0   0   66.73   17.20   0
   4  -5  -3   18.66   16.98   0
   4   3   7   -0.80   17.17   0
   5 -11   1   -0.15   12.63   0
   5  -9  -1   -6.84   15.47   0
   5  -3  15    0.43    7.77   0
   5  -2  15    1.50    8.61   0
   5  -1  15   -0.22    9.62   0
   5   1   6   14.70   17.57   0
   6  -7   5   13.13   11.94   0
   6  -7   6    0.39   11.69   0
   6  -6   4    7.11   12.40   0
   6  -6   8   -3.60    9.49   0
   6  -5   4    2.58   14.36   0
   6  -5   9   -1.19    9.31   0
   6  -4   5   10.81   12.26   0
   6  -4  10   -4.95   11.01   0
   6  -3   6    1.52   16.09   0
   6  -3   9   -3.82   10.05   0
   6  -3  10   -3.92   11.93   0
   6  -2   8   -6.28   13.37   0
  -1  -2  -1   86.03   10.26   0
   1  -5  -5   50.75   24.86   0
   3   4  15   11.44   16.01   0
   4  -9  -4    8.37   15.91   0
   4  -8  -4   -6.30   14.16   0
   4  -3  -2   -8.30   16.50   0
   4  -2  -1  138.02   15.61   0
   4  -1   0   -9.95   15.99   0
   4   0   1   14.75   19.64   0
   4   2  16   -6.43   12.20   0
   5  -5  -1   44.45   16.24   0
   5  -2   1  -16.60   17.76   0
   5   1  14    0.74   11.71   0
   5   2   9   -7.83   16.69   0
   5   2  10   20.72   14.14   0
   5   2  11    1.54   16.07   0
   6  -7   4   -1.11   12.84   0
   6  -7   7   -6.06    8.61   0
   6  -7   8    0.85    8.87   0
   6  -6   3   -2.67   13.07   0
   6  -6   9    5.20    7.30   0
   6  -5  10    3.41    9.90   0
   6  -4   4   -0.46   11.78   0
   6  -3   5    0.53   12.82   0
   6  -2   6  -11.38   15.47   0
   6  -2   9    1.38   11.02   0
   6  -2  10    2.66   12.79   0
   1   3   4  196.10   20.61   0
   2  -5  -5    3.31   21.52   0
   2   4   6  157.66   21.31   0
   2   5  11   21.33   18.31   0
   2   5  12   19.08   18.20   0
   3   1   1  281.05   17.86   0
   3   4   7    9.38   18.13   0
   4 -10  -4   97.86   17.84   0
   4  -7  -4   13.12   15.62   0
   4   3  15   -0.19   15.49   0
   5 -11   0   -0.52   14.88   0
   5 -10  -1   -6.98   14.83   0
   5  -8  -2   -6.07   15.33   0
   5  -1   2   20.89   16.09   0
   5   0  15    3.18   10.22   0
   5   1   5    4.33   18.30   0
   5   2   8   23.99   14.93   0
   6  -8   5   -8.64   11.10   0
   6  -8   6   -7.24    9.89   0
   6  -7   3   -0.12   14.00   0
   6  -6  10   -2.00    7.87   0
   6  -5   3  -11.11   12.95   0
   6  -4   3   -2.15   13.91   0
   6  -4  11    2.29    8.91   0
   6  -3   4   -3.12   15.40   0
   6  -3  11   -3.21    9.01   0
   6  -2   5  -12.28   16.19   0
   6  -2  11    3.97   11.27   0
   6  -1   8    0.21   13.75   0
   2  -1  -2   24.55   18.55   0
   2   5  10   15.43   19.55   0
   2   5  13   -6.50   18.71   0
   3  -4  -4   59.47   19.00   0
   4  -4  -3   12.79   16.64   0
   4   3   6    3.47   14.37   0
   4   4  10   29.33   16.26   0
   4   4  11   36.49   16.12   0
   4   4  12   49.55   16.05   0
   5  -9  -2   11.62   16.39   0
   5  -7  -2    8.12   13.83   0
   5  -6  -2    2.71   14.30   0
   5  -4  -1    3.85   14.80   0
   5   2   7   14.08   16.31   0
   5   2  13    3.86   13.82   0
   6  -8   3   -5.79   12.59   0
   6  -8   7    2.02    8.81   0
   6  -7   2   -4.93   13.20   0
   6  -7   9   -0.79    7.60   0
   6  -6   2  -15.12   13.90   0
   6  -5   2    6.30   14.45   0
   6  -5  11    3.42    7.99   0
   6  -1   6  -17.18   16.36   0
   6  -1   7    7.03   13.15   0
   6  -1  10   10.88   10.10   0
   6  -1  11    8.37   11.17   0
   1   2   2   14.21   20.91   0
   2   0  -1   57.18   19.51   0
   3   3   4   31.93   15.94   0
   4  -6  -4   40.96   15.81   0
   4   4   9    6.46   16.32   0
   4   4  13   -2.52   15.01   0
   5   1  15   -2.95   11.16   0
   6  -8   2  -16.21   12.21   0
   6  -8   8   -1.05    7.10   0
   6  -4   2   25.82   14.72   0
   6  -4  12   -1.64    8.07   0
   6  -3   3   -4.57   12.55   0
   6  -3  12    4.13    7.58   0
   6  -2  12    4.29    9.29   0
   6   0   8    2.29   13.10   0
   6   0   9    2.93   13.78   0
   6   0  10    5.58   12.25   0
   1  -1  -2   37.59   21.49   0
   2   5   9  251.85   20.91   0
   2   5  14    9.57   20.95   0
   3   4   6   65.63   19.98   0
   3   5  11   30.88   17.48   0
   3   5  12    8.90   16.96   0
   4   3   5  247.06   19.29   0
   4   3  16    0.95   15.05   0
   4   4   8   82.65   17.16   0
   4   4  14    1.42   15.75   0
   5  -5  -2   52.66   15.02   0
   5  -2   0   -2.13   14.00   0
   5   2   6    9.71   13.64   0
   5   2  14   -8.66   12.78   0
   5   3  10   -2.80   16.44   0
   5   3  11    8.16   15.29   0
   6  -9   3    3.65   10.44   0
   6  -9   4    8.58    9.66   0
   6  -9   5    5.97    9.02   0
   6  -9   6    0.01    8.58   0
   6  -7   1  -13.77   13.21   0
   6  -6   1   -0.43   13.47   0
   6  -1   5   12.26   13.86   0
   6  -1  12    1.08   10.69   0
   6   0   7   -0.81   15.10   0
   6   0  11    8.15   12.10   0
   0  -3  -3    3.63   24.59   0
   1  -2  -3  237.48   24.08   0
   1   4   6   44.07   21.73   0
   2  -3  -4    9.79   19.33   0
   2   1   0 4904.56   35.42   0
   3  -1  -2   14.60   20.26   0
   3   5  10   -4.68   15.50   0
   4  -5  -4   42.73   18.59   0
   4  -2  -2  -22.39   18.22   0
   5  -3  -1   14.35   14.08   0
   5   0  16   -3.64    9.63   0
   5   3   9  -11.72   13.65   0
   5   3  12    6.34   14.83   0
   6  -8   1   -3.11   13.06   0
   6  -5   1    8.05   12.86   0
   6  -3   2   43.95   14.45   0
   6  -3  13    2.21    7.77   0
   6  -2   3   15.48   12.74   0
   6  -2  13   -2.33    8.57   0
   6  -1   4   -7.76   17.24   0
   6   0   6   27.41   15.84   0
   6   0  12   -7.16   10.93   0
   1   0  -1   26.71   21.60   0
   2   3   3    3.56   22.42   0
   3  -2  -3   20.81   19.43   0
   3   5   9   54.82   15.08   0
   4  -3  -3   35.23   16.86   0
   4   4   7  131.63   17.30   0
   5  -8  -3   15.36   13.30   0
   5  -7  -3   10.39   13.78   0
   5   2   5  153.24   14.98   0
   5   2  15   -3.67   12.53   0
   5   3   8   55.03   13.13   0
   6  -9   2   -3.72   11.27   0
   6  -4   1    0.91   12.85   0
   6  -1  13   -0.05    9.00   0
   6   1   8   -2.35   14.49   0
   6   1   9    1.69   13.87   0
   6   1  10   14.90   14.01   0
  -1   0   2  188.14   11.45   0
   2   4   5   59.10   18.55   0
   3   3   3   23.84   20.48   0
   3   5  14    2.82   16.56   0
   4  -9  -5   -5.34   18.34   0
   4  -8  -5    0.27   18.13   0
   4   3   4  186.40   19.77   0
   4   4  15    1.85   14.47   0
   5  -9  -3    1.89   14.11   0
   5  -6  -3   -4.39   14.38   0
   5   1  16   -1.97   11.62   0
   5   3   7   44.81   18.38   0
   6  -9   1  -10.04   11.16   0
   6  -6   0    1.01   11.18   0
   6  -5   0    4.76   14.62   0
   6  -3   1    0.17   15.15   0
   6  -2   2  -10.77   15.10   0
   6  -1   3   -2.43   15.67   0
   6   0   5    9.91   12.95   0
   6   0  13    5.20   10.43   0
   6   1   7   -5.10   14.11   0
   6   1  11    1.63   10.96   0
   2   5   8   -7.47   18.87   0
   3  -3  -4   39.05   19.67   0
   3   4   5  213.08   18.08   0
   3   5   8   -2.69   16.67   0
   4  -7  -5    2.49   15.65   0
   5 -11  -2   -7.04   16.00   0
   5  -2  -1   21.81   16.25   0
   5  -1   0   16.37   14.24   0
   5   2   4   12.32   18.17   0
   5   3  14    2.66   12.65   0
   6  -8   0   -1.94   12.82   0
   6   0   4   22.19   17.78   0
   6   1   6    2.30   15.71   0
   6   1  12    7.37    9.75   0
   1   5  10    2.16   20.48   0
   3  -7  -6   30.01   22.22   0
   4  -4  -4    8.98   17.56   0
   4   4   6    7.26   14.13   0
   4   5  10   -3.93   17.36   0
   4   5  11   11.15   15.78   0
   4   5  12   -0.80   17.47   0
   5 -10  -3    4.39   15.58   0
   5  -5  -3   -0.29   15.44   0
   5   3   6   45.30   13.56   0
   5   4  10   28.30   16.13   0
   5   4  11   -8.14   14.53   0
   6 -10   2   11.26   10.99   0
   6  -9   0    1.48   13.17   0
   6  -4   0   -1.27   11.91   0
   6  -1  14    6.64    7.90   0
   6   1  13    1.81   10.23   0
   6   2   9   -8.93   14.71   0
   6   2  10   -3.51   13.34   0
   2  -4  -5   24.34   22.07   0
   3   5  15   -0.11   19.56   0
   4  -6  -5   16.44   15.00   0
   4  -1  -2   52.30   19.14   0
   4   0  -1    2.80   19.85   0
   4   5   9   -7.28   16.16   0
   4   5  13    7.24   16.64   0
   5   2  16    3.76   11.27   0
   5   3  15    1.50   12.44   0
   5   4   9    1.09   15.83   0
   5   4  12   -4.37   14.35   0
   6  -8  -1   11.48   14.22   0
   6  -7  -1   -4.61   13.62   0
   6  -6  -1   -2.48   13.31   0
   6  -5  -1  -13.34   13.61   0
   6  -3   0   25.61   15.97   0
   6  -2   1   -6.51   12.86   0
   6  -1   2   15.24   13.16   0
   6   0   3   20.97   17.46   0
   6   0  14   -5.13    8.55   0
   6   1   5    0.73   13.20   0
   6   2   8   -6.37   12.83   0
   6   2  11   -0.71   10.16   0
   7  -4   6    5.07   11.72   0
   7  -4   7   -2.79   10.28   0
   7  -3   7   -3.11   10.71   0
   1   1   0   15.64   21.31   0
   3  -4  -5  103.65   22.15   0
   3   5   7  250.53   16.91   0
   4  -2  -3   45.07   17.06   0
   4   1   0    5.04   20.33   0
   4   4   5   37.41   18.17   0
   4   4  16    0.90   15.52   0
   5  -8  -4   -2.88   15.49   0
   5  -7  -4   22.85   14.19   0
   5  -4  -3   40.82   16.00   0
   5   3   5   64.17   13.96   0
   5   4   8   34.50   17.14   0
   6 -10   1    6.16   10.85   0
   6   2   7    5.35   12.58   0
   6   2  12    7.07   10.54   0
   7  -5   5  -11.88    9.60   0
   7  -5   6   -9.38    8.07   0
   7  -5   7   -3.66    7.57   0
   7  -4   5    4.97   10.08   0
   7  -4   8    0.08    7.91   0
   7  -3   5    3.17   11.78   0
   7  -3   6   -2.45    9.93   0
   7  -3   8   -2.96    7.96   0
   7  -2   8   -8.45   10.74   0
   2   5   7   23.80   17.33   0
   3  -6  -6   29.25   22.28   0
   3   4   4   33.60   17.72   0
   4  -5  -5   30.43   19.22   0
   4   5   8   -1.14   16.69   0
   5  -9  -4    5.56   14.97   0
   5  -6  -4    1.76   16.01   0
   5  -2  -2    7.36   16.92   0
   5  -1  -1   27.55   13.84   0
   5   4   7   11.18   16.01   0
   6  -9  -1   -3.62   13.00   0
   6  -4  -1    5.06   14.70   0
   6   1   4    6.95   13.78   0
   6   1  14   -6.67    8.58   0
   6   2   6    6.52   15.57   0
   6   2  13    3.35   11.04   0
   7  -6   4    3.35    9.41   0
   7  -6   5   -2.53    7.43   0
   7  -6   6    2.66    6.88   0
   7  -6   7   -1.98    6.73   0
   7  -5   4   -0.28    8.57   0
   7  -5   8   -0.13    6.66   0
   7  -4   4    5.41    9.36   0
   7  -4   9    1.89    6.59   0
   7  -3   4    5.95   12.37   0
   7  -2   6    4.89    9.66   0
   7  -2   9    6.34    7.22   0
   7  -1   8   -1.05   10.52   0
   2  -1  -3  429.29   21.84   0
   2   0  -2    6.82   22.65   0
   2   4   4   21.09   17.47   0
   3  -1  -3  139.80   20.18   0
   3   0  -2   -0.18   16.86   0
   3   3   2   26.39   16.84   0
   4  -3  -4   28.01   16.80   0
   4   2   1    4.64   16.63   0
   5   4  14    4.53   12.65   0
   6 -10   0   -2.68   11.53   0
   6  -7  -2    3.01   13.04   0
   6  -6  -2   -4.08   13.02   0
   6  -1   1   13.85   13.59   0
   6   0   2    3.08   17.04   0
   6   3   9   -2.72   14.84   0
   6   3  10    5.74   13.95   0
   6   3  11    5.53   13.27   0
   7  -6   3    3.79    9.63   0
   7  -5   3   -5.02    9.43   0
   7  -4  10    0.76    6.06   0
   7  -3  10    0.31    6.55   0
   7  -2   5    4.13    9.64   0
   7  -2  10    1.62    7.03   0
   7  -1   6   -4.57   11.65   0
   7  -1   7    3.12    9.52   0
   7  -1   9   -6.70    8.46   0
   7  -1  10   -0.62    8.65   0
  -1  -2   0 1287.49   22.74   0
   1   3   3   70.47   19.87   0
   1   5   9   19.81   18.93   0
   2   3   2  832.47   19.67   0
   3  -2  -4    6.46   19.87   0
   3   1  -1   45.01   17.47   0
   3   5   6   20.40   17.92   0
   4   5   7   16.04   16.16   0
   5 -10  -4   -0.44   16.46   0
   5  -5  -4   24.03   16.36   0
   5  -3  -3  -12.42   16.18   0
   5   4   6    3.11   17.03   0
   6  -8  -2    2.62   13.02   0
   6  -5  -2   -5.82   13.18   0
   6  -3  -1    9.53   14.72   0
   6   1   3    0.78   17.95   0
   6   2   5   10.83   12.42   0
   6   2  14    4.24   10.04   0
   6   3   8    1.92   14.31   0
   6   3  12    5.47   12.59   0
   7  -7   4   -4.74    8.42   0
   7  -7   5    0.03    6.41   0
   7  -5   2    7.46   10.42   0
   7  -3   3    2.22   11.80   0
   7  -2  11   -5.01    6.74   0
   7  -1   5   -7.31   12.24   0
   7   0   8    6.74   11.64   0
   7   0   9    6.44   10.07   0
   2  -2  -4   49.98   18.73   0
   2   1  -1    8.17   19.34   0
   3   6  11    5.22   15.81   0
   3   6  12   13.52   17.70   0
   4  -8  -6   20.13   19.91   0
   4   3   2  220.98   20.85   0
   4   4   4   27.58   15.31   0
   4   5  15   -1.28   14.35   0
   5   5  10   48.41   15.61   0
   5   5  11    8.45   14.17   0
   6   3   7   42.48   13.37   0
   7  -7   3   -0.45    8.93   0
   7  -6   2   -5.10    9.84   0
   7  -4   2   -2.39   10.24   0
   7  -2   3    1.41   10.92   0
   7  -1  11    0.83    7.42   0
   7   0   6  -11.23   11.87   0
   7   0   7    7.46    9.48   0
   7   0  10    0.31    9.44   0
   1   4   5   30.85   19.38   0
   2   5   6  389.65   20.69   0
   3   6  10   -3.74   17.54   0
   3   6  13   -2.97   17.71   0
   4  -7  -6   52.30   19.33   0
   4  -4  -5   47.12   17.06   0
   4  -1  -3    9.45   18.67   0
   4   5   6   35.47   16.47   0
   5  -4  -4    4.25   15.36   0
   5   4  15  -12.50   11.32   0
   5   5   9    9.52   15.05   0
   5   5  12   -3.19   13.07   0
   6  -9  -2   -1.97   12.03   0
   6  -4  -2    3.51   11.70   0
   6  -2  -1   -7.68   16.95   0
   6   0   1    1.97   14.19   0
   6   2   4   24.30   13.12   0
   6   3   6   21.82   15.35   0
   6   3  13    3.14   10.86   0
   7  -7   2    0.15    8.80   0
   7  -5   1   -4.66   11.00   0
   7  -3   2    1.43    9.44   0
   7  -1   4  -14.79   10.88   0
   7   0   5    5.57   12.14   0
   7   0  11   -4.59    8.24   0
   3  -5  -6   36.32   20.97   0
   3  -3  -5   21.99   19.96   0
   3   4   3  194.38   19.75   0
   3   6   9   91.34   17.92   0
   4   2   0   22.68   20.23   0
   4   6  11    1.47   16.34   0
   4   6  12    1.10   15.78   0
   5  -8  -5    6.29   15.10   0
   5  -7  -5   28.36   18.35   0
   5  -2  -3   52.27   16.03   0
   5   4   5   -4.24   12.75   0
   5   5  13    1.38   13.75   0
   6  -7  -3    6.55   14.90   0
   6  -6  -3   10.90   13.05   0
   6   1   2   16.26   13.59   0
   6   4  10   18.76   14.06   0
   7  -6   1   -0.62   10.72   0
   7  -4   1   -3.88   10.93   0
   7  -2   2   16.30   12.37   0
   7  -1   3    2.08   12.10   0
   7  -1  12   -2.88    6.45   0
   7   1   7    1.85   11.38   0
   7   1   8    5.49    8.73   0
   7   1   9    9.23    8.58   0
   0  -5  -4    1.42   13.08   0
   1   2   1   92.77   16.09   0
   3   5   5   16.72   19.25   0
   4  -6  -6   -5.82   17.13   0
   4   6  10   48.52   16.42   0
   5  -9  -5    1.38   15.73   0
   5  -6  -5   10.85   15.58   0
   6  -8  -3   -0.62   14.07   0
   6  -5  -3   12.22   13.14   0
   6  -3  -2   -2.98   12.60   0
   6   3   5   51.52   16.15   0
   6   3  14    3.39    9.41   0
   6   4   8   -6.94   15.62   0
   6   4   9   -2.89   11.91   0
   6   4  11    8.24   13.30   0
   6   4  12    3.50   13.96   0
   7  -7   1    1.02    9.68   0
   7  -3   1    2.22   11.31   0
   7   0   4    2.66   12.29   0
   7   0  12    3.09    7.11   0
   7   1   6    3.28   10.93   0
   7   1  11    5.96    8.48   0
   2  -3  -5  115.58   20.70   0
   2   6  11  144.09   18.88   0
   3   6   8    4.42   17.71   0
   3   6  14   -0.17   19.79   0
   4   5   5    2.18   17.18   0
   4   6   9    3.17   15.40   0
   4   6  13   10.08   15.71   0
   5  -3  -4   25.72   15.31   0
   5   5   7    1.87   12.70   0
   5   5  14    1.06   13.50   0
   6  -1  -1    4.44   15.08   0
   6   0   0   10.97   16.10   0
   6   4   7    5.89   15.27   0
   7  -6   0    0.40   10.19   0
   7  -5   0    1.93   10.97   0
   7  -4   0   10.65   11.39   0
   7   1   5    2.42   12.44   0
   7   2   8    9.03   11.61   0
   1   5   8   95.27   19.34   0
   2   4   3  123.79   18.69   0
   2   6  10   11.88   14.73   0
   2   6  12    4.15   16.57   0
   3   0  -3   16.55   20.56   0
   4  -5  -6    1.16   17.95   0
   4  -3  -5   62.99   18.61   0
   4   3   1  754.46   18.29   0
   4   6   8   -2.80   16.32   0
   5  -5  -5   14.01   16.15   0
   5   5   6   16.80   15.16   0
   6  -9  -3    1.65   12.90   0
   6  -4  -3   -2.85   15.36   0
   6  -2  -2   -3.06   16.12   0
   6   1   1   -2.93   14.10   0
   6   3   4    9.05   15.56   0
   6   4  13   -4.74   11.07   0
   7  -7   0    1.19    9.24   0
   7  -2   1   10.62   10.04   0
   7   1  12    0.31    7.45   0
   7   2   7    3.27   10.93   0
   7   2  10    1.63    8.67   0
   2   6   9   -0.65   16.35   0
   3  -8  -7    0.57   16.14   0
   3  -4  -6   39.33   20.73   0
   3  -1  -4    2.04   19.34   0
   3   1  -2   49.74   16.63   0
   4   6  14    0.19   16.64   0
   5   0  -2   14.42   13.57   0
   5   1  -1    6.29   14.90   0
   6   2   2    7.66   14.24   0
   6   4   6    2.14   15.81   0
   7  -3   0   12.30    9.71   0
   7   1   4    5.20   10.94   0
   7   2   6    0.55   12.09   0
   7   2  11   -5.33    7.77   0
   1  -4  -5    1.70   18.58   0
   2   5   5  555.03   17.28   0
   3   2  -1  119.25   16.87   0
   3   4   2  140.86   19.50   0
   3   5   4  105.99   16.76   0
   3   6   7  174.26   16.09   0
   4   0  -3   57.87   16.19   0
   4   1  -2   53.47   17.12   0
   4   4   2   11.68   19.33   0
   4   5   4   -1.11   17.12   0
   5  -4  -5  103.95   17.07   0
   5   4   3    7.78   17.10   0
   5   5  15    1.52   14.03   0
   5   6  10   32.57   14.92   0
   5   6  11  -10.96   13.92   0
   5   6  12    6.06   15.36   0
   6  -7  -4   -2.72   12.16   0
   6  -3  -3   -2.00   14.48   0
   6   3   3   17.87   16.18   0
   6   4  14    0.72   10.64   0
   6   5  10    9.40   13.69   0
   7  -6  -1    1.44   10.09   0
   7  -5  -1   -2.16   11.05   0
   7  -4  -1   -2.97   10.87   0
   7  -2   0    4.86   11.32   0
   7  -1   1    7.63   10.15   0
   7   0   2   -4.41   12.58   0
   7   2   5    2.36   12.50   0
   7   2  12    6.97    7.68   0
   0  -2  -2  746.41   35.91   0
   3  -2  -5    9.11   19.20   0
   4  -1  -4   58.50   14.22   0
   4   2  -1   32.49   17.07   0
   5  -2  -4   -0.17   13.23   0
   5   5   5    6.47   13.65   0
   6  -8  -4   -4.46   13.06   0
   6  -5  -4    6.30   11.87   0
   6  -1  -2   17.45   16.18   0
   6   0  -1   14.07   11.78   0
   6   1   0   16.24   13.48   0
   6   4   5    3.29   11.97   0
   6   5   8   -5.24   14.73   0
   6   5   9   -3.87   13.29   0
   6   5  11    1.73   13.29   0
   7  -7  -1    2.99    9.05   0
   7   3  10    6.85   10.10   0
   2   0  -3    9.44   19.09   0
   2   6   8  195.81   17.02   0
   4  -4  -6   -6.36   17.04   0
   4  -2  -5   53.24   17.66   0
   4   3   0   15.59   20.84   0
   4   6   6   -8.74   15.96   0
   5  -8  -6   -4.27   18.56   0
   5  -7  -6   -5.61   17.39   0
   5   6   8   38.42   14.69   0
   5   6  13    4.02   14.26   0
   6  -2  -3   -4.78   15.60   0
   6   5  12   10.03   11.88   0
   7  -3  -1   -1.73    9.39   0
   7   0   1    9.62   12.62   0
   7   2   4    4.04   12.98   0
   7   3   7    3.49    9.17   0
   7   3  11    9.14    9.23   0
   1  -1  -3  206.29   20.17   0
   1   0  -2  288.74   18.34   0
   2  -4  -6  545.76   19.73   0
   2  -1  -4  108.85   16.95   0
   3   6   6   40.76   14.75   0
   4  -7  -7    8.44   19.87   0
   5  -3  -5   38.18   15.28   0
   5   0  -3    9.48   16.08   0
   5   1  -2   52.19   17.08   0
   5   4   2   16.44   17.39   0
   5   5   4   -4.85   15.70   0
   5   6   7  -10.12   14.91   0
   6   3   2    8.72   16.09   0
   6   4   4   11.18   13.02   0
   6   5  13   -2.23   11.59   0
   7  -6  -2   -2.13    9.98   0
   7  -5  -2   -2.05   11.35   0
   7  -2  -1  -10.24   11.77   0
   7  -1   0    2.10   10.63   0
   7   1   2    4.36   11.27   0
   7   3   6    0.90   10.70   0
   7   3  12    3.75    8.30   0
   8  -4   5   -0.07    6.13   0
   8  -3   4   -7.17    7.48   0
   8  -3   5   -2.14    5.79   0
   8  -3   6   -4.54    5.65   0
   8  -2   5   -3.99    7.33   0
   8  -2   6    2.56    6.33   0
   8  -2   7   -1.21    5.21   0
   8  -1   7   -1.10    6.60   0
   1   3   2 1793.54   23.21   0
   1   4   4  260.12   18.50   0
   2   4   2   45.17   17.60   0
   5  -5  -6   10.04   15.68   0
   5  -1  -4   24.40   16.01   0
   5   6  14    2.22   13.64   0
   6  -3  -4    6.55   14.90   0
   7  -7  -2    2.90   10.33   0
   7  -4  -2    0.33   10.96   0
   7   2   3    6.50   13.31   0
   8  -4   4   -3.66    6.27   0
   8  -2   4   -4.78    8.22   0
   8  -1   5   -1.39    7.51   0
   8  -1   6    2.56    6.65   0
   8  -1   8    0.46    5.61   0
   1   1  -1 1239.00   22.04   0
   1   5   7  319.57   20.44   0
   2   5   4  107.09   15.52   0
   3  -3  -6   14.18   17.22   0
   3   4   1   30.51   18.50   0
   4  -6  -7    4.02   19.64   0
   4  -3  -6   69.84   19.86   0
   4   1  -3   56.82   19.71   0
   4   4   1 1538.74   19.33   0
   4   6   5  109.57   15.75   0
   4   7  10   -1.97   13.82   0
   4   7  11   61.56   16.33   0
   4   7  12   34.34   18.25   0
   6  -7  -5   -4.66   12.55   0
   6  -6  -5    5.01   13.30   0
   6  -1  -3    6.58   16.27   0
   6   0  -2    3.15   12.47   0
   6   4   3   27.40   15.12   0
   7  -3  -2    2.43   11.16   0
   7   0   0   11.39   12.42   0
   7   1   1   -4.41   13.53   0
   7   4   8    2.24   12.25   0
   7   4   9    0.30    9.57   0
   8  -4   3    1.81    6.77   0
   8  -3   3    1.26    6.56   0
   8  -2   3   -5.24    7.88   0
   8  -1   4   -3.68    8.20   0
   8   0   6    2.52    7.82   0
   8   0   7   -0.31    5.82   0
   8   0   8    3.19    6.21   0
   0   3   6  423.60   25.79   0
   2  -2  -5   15.99   15.11   0
   2   6   7  -10.75   14.52   0
   3  -5  -7   22.74   17.66   0
   3   0  -4  148.93   18.53   0
   3   1  -3   32.45   16.10   0
   3   6   5   -4.83   16.30   0
   3   7  10   20.14   16.71   0
   3   7  11    8.68   14.96   0
   4   0  -4    5.01   18.85   0
   4   2  -2   47.79   16.57   0
   4   7   9    9.77   14.51   0
   5  -4  -6    6.01   17.91   0
   5  -2  -5   -3.09   15.43   0
   5   5   3   11.17   15.85   0
   6  -5  -5    1.06   13.52   0
   6   3   1    7.58   16.38   0
   6   5  14   -8.65   10.98   0
   6   6   9    2.33   13.64   0
   6   6  10    6.86   12.86   0
   7  -1  -1    9.15    9.54   0
   7   2   2   -5.66   13.62   0
   7   3   4   13.99   10.59   0
   7   4   7    0.83    9.61   0
   7   4  11   -4.51    8.79   0
   8  -4   2    0.19    6.96   0
   8  -3   2   -1.69    7.77   0
   8   0   5    3.24    6.66   0
   8   0   9    1.89    5.45   0
   1  -2  -4   12.41   17.97   0
   2   3   0 2987.77   23.74   0
   3   7   9  494.64   17.89   0
   3   7  12    9.27   15.65   0
   4  -5  -7   -1.64   19.74   0
   4   7   8   14.87   15.74   0
   4   7  13   -3.66   17.28   0
   5   4   1    1.64   15.29   0
   5   6   5   -7.68   14.85   0
   5   7  10    6.52   15.78   0
   6  -8  -5    4.78   12.69   0
   6  -4  -5  -12.49   16.19   0
   6  -2  -4    6.44   14.32   0
   6   6   8   17.50   13.66   0
   7  -5  -3   -3.51    9.91   0
   7  -2  -2    2.76   11.39   0
   7   4   6    2.48    9.21   0
   7   4  12    1.75    8.00   0
   8  -2   2    0.57    8.20   0
   8  -1   3   -2.45    6.61   0
   8   0   4   -8.43    8.53   0
   8   1   6   -1.36    7.62   0
   8   1   7    2.53    6.32   0
   8   1   8    0.90    6.65   0
   8   1   9    1.64    6.04   0
   4   5   2  195.45   15.90   0
   5   0  -4   22.76   17.08   0
   5   2  -2   10.50   17.91   0
   5   7   9   21.13   14.31   0
   5   7  11    5.31   12.77   0
   5   7  12   -4.02   14.19   0
   6   1  -2  -11.79   14.77   0
   6   5   4   23.79   14.44   0
   6   6   7    9.57   13.57   0
   6   6  12   -0.03   11.23   0
   7  -4  -3    9.11   10.38   0
   7   0  -1   10.19   12.86   0
   7   1   0    2.51   13.08   0
   7   3   3    3.49   10.83   0
   7   4   5   10.53   12.48   0
   8  -4   1    2.67    6.92   0
   8  -3   1    2.20    7.39   0
   8   1   5   -2.04    7.58   0
   1   2   0 2298.33   24.10   0
   2   6   6  855.93   17.67   0
   3   7   8   12.42   15.27   0
   4   4   0  131.65   19.84   0
   4   7   7  -10.73   15.08   0
   5  -3  -6    4.62   15.84   0
   5   5   2   68.40   16.90   0
   5   7   8    7.47   14.73   0
   6  -3  -5   -8.76   14.95   0
   6   0  -3   54.33   13.47   0
   6   2  -1   11.81   12.90   0
   6   6  13   -2.71   11.11   0
   7  -7  -3   -0.93    9.61   0
   7  -3  -3    8.40   11.37   0
   7  -1  -2    6.04   13.25   0
   7   5   8    0.51   11.09   0
   7   5   9    3.86   10.97   0
   7   5  10   -2.27    9.43   0
   8  -2   1   -5.28    7.80   0
   8   1   4    1.79    8.78   0
   8   2   7    2.73    7.36   0
   8   2   8   -2.75    6.93   0
   2  -6  -7    4.11   12.07   0
   3  -4  -7   17.48   17.33   0
   3  -2  -6   30.96   17.08   0
   3   6   4   27.00   15.81   0
   3   7  13   -2.32   18.87   0
   4  -4  -7   -3.71   16.30   0
   4  -2  -6   58.98   18.80   0
   5  -7  -7   13.51   18.93   0
   5  -6  -7    0.78   17.05   0
   5  -1  -5   15.17   16.97   0
   5   7   7   33.27   14.41   0
   5   7  13   -1.42   13.08   0
   6  -1  -4   19.78   15.34   0
   6   5   3    9.70   14.97   0
   6   6   6    4.35   12.13   0
   7   3   2   23.99   13.79   0
   7   4   4   11.38   10.54   0
   7   5   7    8.97   11.57   0
   7   5  11    5.31    8.65   0
   8   2   6   -1.37    6.73   0
   8   2   9   -2.22    5.14   0
   2  -3  -6   12.25   15.58   0
   2   1  -3  484.05   17.84   0
   2   4   1   97.95   16.53   0
   2   5   3   35.62   14.07   0
   3   7   7    5.43   13.16   0
   4   1  -4   -4.15   18.83   0
   4   7   6   19.62   15.57   0
   5  -5  -7   10.88   17.93   0
   6   4   1   20.01   15.57   0
   6   6   5   18.63   14.28   0
   7  -5  -4    1.95   10.87   0
   7  -2  -3   -0.70   11.97   0
   7   5   6    4.90   11.25   0
   8  -4   0    0.51    5.86   0
   8  -3   0   -4.05    6.99   0
   8  -1   1   13.15    7.06   0
   8   1   3   -5.45    7.27   0
   2   0  -4   17.14   16.70   0
   4   0  -5   20.36   16.58   0
   4   5   1  422.91   16.14   0
   4   6   3   75.89   13.71   0
   5  -2  -6   17.88   16.04   0
   6  -7  -6    3.00   12.11   0
   6  -5  -6    4.80   13.47   0
   6   1  -3   13.10   14.46   0
   7  -6  -4    1.19    9.15   0
   7  -4  -4    0.33   10.25   0
   7   0  -2    5.97   10.50   0
   7   1  -1   11.15    9.69   0
   7   2   0    9.39   10.63   0
   7   4   3    4.61   10.38   0
   7   5  12   -1.77    8.03   0
   8  -2   0   -0.63    6.66   0
   8   2   4    2.41    6.83   0
   8   3   7    1.46    7.19   0
   8   3   8   -2.09    6.85   0
   1   5   6    0.18   18.22   0
   3   2  -3   -4.96   18.47   0
   4  -3  -7   -8.10   19.27   0
   5   2  -3   73.16   14.14   0
   5   6   3   62.28   13.00   0
   6  -4  -6   -1.93   12.94   0
   6   3  -1    8.39   15.69   0
   6   7   8   -2.14   12.93   0
   6   7   9    4.12   12.35   0
   6   7  10   13.91   13.36   0
   6   7  11    7.06   10.87   0
   7  -3  -4    1.42   10.75   0
   7  -1  -3    1.50   12.09   0
   7   3   1   16.74   11.62   0
   8  -4  -1    2.12    6.94   0
   8  -1   0   -5.15    8.62   0
   8   1   2    2.80    6.88   0
   8   2   3   -3.94    8.46   0
   8   3   6    2.66    6.02   0
   8   3   9    3.13    5.57   0
   1   4   3  230.39   16.60   0
   2  -5  -7   29.80   13.37   0
   2  -1  -5    2.90   14.00   0
   2   6   5    5.47   12.83   0
   3   0  -5   -4.79   15.48   0
   3   3  -2   21.69   17.95   0
   3   5   1   12.80   13.70   0
   3   6   3   31.34   13.80   0
   4  -1  -6   -4.71   16.58   0
   5   7   5   23.03   15.27   0
   6   4   0   29.59   16.43   0
   6   7   7    3.15   13.04   0
   6   7  12   -2.15   11.58   0
   7   4   2   -7.43   12.63   0
   7   6   8    0.52   10.70   0
   7   6   9   -3.78   10.11   0
   7   6  10   10.21    9.13   0
   8  -2  -1   -1.12    7.64   0
   8   3   5    3.01    6.35   0
   1   3   1  948.01   17.70   0
   3  -3  -7   27.35   14.61   0
   4   6   2    7.76   17.06   0
   4   8   9   12.27   15.47   0
   4   8  10    3.70   16.00   0
   4   8  11    4.39   17.31   0
   6  -3  -6    7.74   13.26   0
   6  -1  -5   30.40   14.10   0
   7  -2  -4    7.06   12.34   0
   7   1  -2    3.28   12.09   0
   7   2  -1   16.23   12.32   0
   7   6   7    4.34   10.97   0
   7   6  11   -1.37    9.43   0
   8   0   0    8.16    8.51   0
   8   1   1    1.71    8.76   0
   8   2   2    0.05    8.37   0
   8   3   4    2.11    8.92   0
   8   4   8    1.92    6.78   0
   0  -1  -1    0.63   17.10   0
   2   5   2   82.27   17.07   0
   3  -1  -6  131.41   19.39   0
   3   4  -1   42.98   14.05   0
   3   7   5  129.74   17.90   0
   4   5   0  786.97   16.67   0
   4   7   4   26.34   16.74   0
   4   8   8    6.85   17.94   0
   5  -1  -6   36.95   17.42   0
   5   5   0   22.03   19.71   0
   5   6   2   44.21   12.65   0
   5   7   4   21.50   16.63   0
   5   8   8   -1.55   17.45   0
   5   8   9   74.84   15.74   0
   5   8  11   -1.99   16.11   0
   6   2  -3   -5.99   16.51   0
   6   7   6   -0.44   11.08   0
   7   0  -3   13.52   10.37   0
   7   3   0   -0.03   10.96   0
   7   6   6   -1.41   12.64   0
   8  -1  -1    0.49    8.55   0
   8   4   6   -6.48    8.88   0
   8   4   7    2.81    6.36   0
   8   4   9   -4.37    6.40   0
   3  -7  -8    1.84   11.47   0
   4   1  -5   13.33   20.42   0
   4   2  -4  296.21   18.75   0
   4   8  12   23.75   17.45   0
   5   8  12    9.08   15.00   0
   6   1  -4  -11.14   17.71   0
   6   3  -2   10.72   15.13   0
   6   7  13   -1.34   11.42   0
   7  -6  -5   -1.28   10.29   0
   7  -5  -5    3.79    9.92   0
   7   4   1    1.47   13.19   0
   7   6   5   -6.30   12.59   0
   8  -4  -2    2.91    7.01   0
   8  -3  -2    0.26    7.88   0
   8   1   0    0.20    9.14   0
   8   3   3    0.96    7.55   0
   8   4   5   15.85    9.27   0
   2  -2  -6    1.90   14.40   0
   2   6   4   82.77   15.41   0
   5   1  -5   17.84   19.26   0
   5   3  -3   -5.39   16.89   0
   5   8   7   35.78   15.73   0
   6  -6  -7    1.93   16.76   0
   6  -5  -7   -3.76   15.79   0
   6   0  -5    4.64   17.02   0
   6   4  -1   12.26   16.05   0
   7  -3  -5    5.43   10.89   0
   7   2  -2   -1.12   13.14   0
   8  -2  -2   -3.11    7.92   0
   8   2   1   -0.87    7.66   0
   1   5   5   25.17   16.22   0
   2   7   8   17.34   15.01   0
   2   7   9    0.62   13.57   0
   2   7  10   -0.67   16.25   0
   3  -2  -7   20.90   16.98   0
   3   2  -4   47.20   17.31   0
   4  -4  -8   -8.71   16.64   0
   4   0  -6   33.41   12.49   0
   4   6   1  229.38   14.71   0
   4   7   3    1.19   15.50   0
   4   8   6   12.42   16.17   0
   5  -6  -8   19.57   17.32   0
   5  -5  -8   14.34   17.68   0
   5   0  -6   22.04   16.64   0
   5   4  -2    4.12   15.02   0
   6  -4  -7    3.13   14.80   0
   6   5   0    7.79   14.31   0
   6   6   2  -11.55   11.83   0
   6   7   4    6.19   13.55   0
   6   8   9    6.95   14.01   0
   6   8  10    2.79   12.51   0
   7  -2  -5    8.72   11.17   0
   7   1  -3    5.00    9.52   0
   7   3  -1   -3.01   10.09   0
   7   5   2    1.43   10.29   0
   7   6   4   -0.86   10.61   0
   8  -1  -2   -5.41    7.71   0
   8   3   2    2.47    7.19   0
   8   4   4   -3.81    6.57   0
   8   5   8    0.19    6.84   0
   1   2  -1  528.06   18.51   0
   2   1  -4   82.68   15.02   0
   2   2  -3   46.53   16.51   0
   3   1  -5   19.75   13.24   0
   3   3  -3    7.78   13.94   0
   3   7   4   29.83   14.24   0
   3   8   9   55.44   13.19   0
   3   8  10   15.73   12.94   0
   4   8  13    1.59   17.01   0
   5   8  13   -0.10   13.97   0
   6  -1  -6  -11.39   13.93   0
   6   8   8   11.09   11.69   0
   6   8  11   -0.65   11.11   0
   7   0  -4   -3.50   11.71   0
   7   4   0    6.45    9.52   0
   7   7   7    2.66   10.14   0
   7   7   8   -0.32   10.02   0
   7   7   9   -8.37    9.34   0
   7   7  10   -1.10    8.43   0
   8   1  -1    2.29    7.93   0
   8   2   0   -0.27    8.48   0
   8   4   3   -5.74    8.69   0
   8   5   6   -0.24    7.65   0
   8   5   7   -3.37    6.12   0
   8   5   9    2.67    5.85   0
   1  -1  -4  148.92   15.33   0
   2   0  -5  489.47   15.59   0
   2   3  -2   22.22   15.23   0
   2   5   1   65.13   14.41   0
   2   7   7    2.39   13.84   0
   3  -4  -8    5.20   14.37   0
   3   0  -6   -1.47   15.13   0
   3   4  -2   -4.03   16.40   0
   3   8   8   48.00   13.42   0
   3   8  11   -0.26   14.02   0
   4  -3  -8   13.80   17.70   0
   4  -1  -7   17.15   16.34   0
   5  -4  -8    5.51   15.92   0
   5   8   5   -3.55   15.09   0
   6  -3  -7   19.62   12.81   0
   6   1  -5   12.41   14.91   0
   6   2  -4   -5.25   11.26   0
   6   3  -3   12.40   11.99   0
   6   4  -2   23.28   14.35   0
   6   6   1   26.16   14.35   0
   6   8   7    1.38   12.26   0
   7   5   1    5.41   11.48   0
   7   6   3  -10.12   11.15   0
   7   7   6    6.43   10.14   0
   7   7  11   -1.70    9.06   0
   8  -4  -3    2.66    6.77   0
   8  -3  -3    2.11    6.77   0
   8  -2  -3    1.06    7.31   0
   8   0  -2   -7.53    7.94   0
   8   3   1   -5.04    8.16   0
   8   5   5   -3.51    7.44   0
   1   4   2   11.45   15.93   0
   2   6   3    2.41   13.16   0
   3   8   7   87.45   13.77   0
   4   2  -5   18.04   17.62   0
   4   7   2   -0.19   15.37   0
   5   3  -4   12.97   16.44   0
   6   7   3    4.24   12.08   0
   6   8   6    0.88   12.35   0
   6   8  12   -1.20   10.52   0
   7  -4  -6   -5.46    9.64   0
   7  -1  -5   -3.53   11.80   0
   7   2  -3   -0.84   11.38   0
   8   4   2   -0.83    7.59   0
   3   7   3    7.50   13.48   0
   5  -3  -8   12.34   16.63   0
   5   1  -6   24.44   16.06   0
   5   2  -5   80.24   13.08   0
   5   8   4   19.82   14.94   0
   6  -2  -7   -8.29   12.98   0
   6   0  -6    2.45   13.60   0
   7  -3  -6   -0.14   11.01   0
   7   1  -4    6.23   10.18   0
   7   7   5   -7.04   11.16   0
   8  -1  -3   -3.40    7.29   0
   8   2  -1   -0.07    7.47   0
   8   5   4   -0.45    6.58   0
   2  -3  -7    3.37   12.39   0
   2  -1  -6  218.77   14.06   0
   2   7   6  140.97   14.01   0
   3  -1  -7    2.17   13.57   0
   3   8   6   19.25   11.40   0
   4   8   4    6.01   13.78   0
   5   9   9   13.95   14.21   0
   5   9  10   25.72   14.06   0
   6   6   0   -1.66   13.78   0
   6   8   5   13.45   10.55   0
   7   0  -5    5.43   11.18   0
   7   5   0   -3.83   11.34   0
   7   6   2    6.46    9.23   0
   8   1  -2   -8.09    6.40   0
   8   3   0    2.35    6.42   0
   8   5   3   -3.55    7.38   0
   8   6   7   -4.08    6.26   0
   8   6   8   -1.49    6.13   0
   0  -3  -2   11.50   11.43   0
   1   5   4    5.96   15.26   0
   3  -3  -8   12.19   11.78   0
   4   0  -7   60.25   15.96   0
   4   9   9   18.53   13.48   0
   5  -2  -8   10.25   16.59   0
   5   0  -7   27.63   15.66   0
   5   9   7   13.57   14.71   0
   5   9   8   19.06   13.22   0
   5   9  11   -1.20   13.80   0
   6  -1  -7   -3.80   14.12   0
   6   2  -5   18.58   14.78   0
   6   3  -4   -8.60   14.23   0
   6   4  -3  134.23   14.82   0
   6   8   4   13.32   13.17   0
   7  -2  -6    3.11   11.04   0
   8  -3  -4   -2.04    6.63   0
   8   0  -3    2.67    7.33   0
   8   4   1   -4.88    7.04   0
   8   6   6   -4.89    6.88   0
   2   7   5  146.67   13.93   0
   3   1  -6   43.07   14.27   0
   3   2  -5   30.96   12.80   0
   3   3  -4   11.72   12.44   0
   3   7   2   45.38   13.13   0
   3   8   5    0.72   12.22   0
   4   6  -1   62.65   17.08   0
   4   7   1   22.81   12.16   0
   4   9   8   35.75   12.46   0
   4   9  10   32.31   13.37   0
   5   6  -1   43.34   12.96   0
   5   8   3   -4.95   14.15   0
   6  -5  -8   19.34   14.71   0
   6  -4  -8    0.77   14.41   0
   6   1  -6   -1.61   14.54   0
   6   5  -2    6.89   14.78   0
   7  -1  -6    1.21   10.71   0
   7   2  -4    8.22   10.30   0
   7   3  -3   11.90    9.43   0
   7   4  -2    1.02   10.99   0
   7   6   1    5.02    9.92   0
   7   7   3    0.36    9.75   0
   7   8   8    4.75    9.02   0
   7   8   9    8.63    8.09   0
   8  -2  -4   -5.04    6.59   0
   8   5   2    9.17    8.31   0
   8   6   5    5.83    7.14   0
   0  -4  -2    0.49    8.35   0
   1  -2  -5   39.35   13.69   0
   2   2  -4   -6.26   14.33   0
   2   5   0  111.52   12.46   0
   4   8   3   80.48   14.27   0
   4   9   7   12.13   12.65   0
   4   9  11    3.97   14.19   0
   5   3  -5    6.58   15.19   0
   5   4  -4   19.58   16.18   0
   6  -3  -8   -5.54   15.00   0
   6   9   8   20.42   12.15   0
   6   9   9   -8.93   10.52   0
   6   9  10    5.36   11.03   0
   7   1  -5    4.51   10.76   0
   7   5  -1   18.24   10.64   0
   7   8   6   12.34    9.93   0
   7   8  10   -2.13    7.97   0
   8  -1  -4    4.55    6.91   0
   8   1  -3   -4.74    7.01   0
   8   2  -2   -0.77    6.87   0
   8   3  -1    0.60    7.23   0
   8   4   0   -2.91    7.88   0
   8   6   4    2.29    7.38   0
   1   1  -3   25.82   14.95   0
   1   4   1  427.08   16.84   0
   2   1  -5   43.98   11.13   0
   2   3  -3   10.13   11.86   0
   3  -2  -8    7.71   11.91   0
   3   0  -7   60.51   14.41   0
   3   5  -2   40.51   15.49   0
   4  -4  -9    6.99   15.49   0
   4  -1  -8  -13.98   14.94   0
   4   2  -6   32.82   16.26   0
   4   9   6    4.29   12.87   0
   5  -5  -9    4.04   18.61   0
   5  -1  -8   -2.54   15.81   0
   5   2  -6    9.05   13.26   0
   5   5  -3    3.40   16.63   0
   5   7   0   -0.08   14.97   0
   5   8   2    1.55   15.45   0
   5   9   5   10.17   12.39   0
   5   9  12   -8.55   13.94   0
   6   0  -7    0.57   13.48   0
   6   6  -1   26.72   11.98   0
   6   8   3    3.54   11.11   0
   6   9   7    0.78   11.66   0
   7  -4  -7   -4.26    8.70   0
   7   8   5    9.25   10.09   0
   1   2  -2  382.14   14.49   0
   2  -2  -7  115.94   11.91   0
   2   7   4   10.98   14.11   0
   3   8   4   11.95   12.59   0
   4   1  -7   11.51   14.66   0
   4   7   0   25.77   14.75   0
   5  -4  -9   14.83   17.49   0
   5   1  -7   13.08   15.90   0
   6  -2  -8    2.47   12.67   0
   6   3  -5   22.70   13.65   0
   6   9   6   -3.06   11.63   0
   6   9  11  -10.48   10.63   0
   7  -3  -7   -2.41    9.63   0
   7   0  -6    0.27   10.74   0
   7   6   0    8.37    8.67   0
   8   0  -4   -5.99    6.93   0
   8   5   1    3.55    5.88   0
   8   6   3   -0.12    7.19   0
   8   7   7   -0.57    6.08   0
   0   2   4   -0.29   16.91   0
   1   0  -4  513.53   16.69   0
   1   5   3   36.46   13.96   0
   2   0  -6   25.13   12.31   0
   3   6  -1   22.53   14.76   0
   3   7   1   84.30   13.79   0
   4  -3  -9   32.35   14.70   0
   4   8   2   33.38   11.29   0
   4   9   5    5.52   13.96   0
   4   9  12    1.27   15.56   0
   5  -3  -9   20.42   18.61   0
   6   5  -3   10.74   12.09   0
   6   8   2    5.10   12.98   0
   6   9   5   -6.67   11.96   0
   7  -2  -7   -7.85   10.05   0
   7   3  -4    0.17    8.55   0
   7   4  -3   10.91    8.11   0
   7   8   4   -4.59   10.43   0
   8  -2  -5   -1.17    6.90   0
   8   2  -3   -3.73    8.30   0
   8   3  -2   -7.51    7.81   0
   8   4  -1    2.18    7.47   0
   8   7   6   -4.00    6.23   0
   1   3  -1  409.15   14.53   0
   2   5  -1   60.08   13.83   0
   2   6   1    0.69   10.23   0
   3   3  -5   18.33   14.79   0
   3   8   3   -3.18   12.04   0
   4   0  -8   74.43   14.81   0
   5   0  -8   53.98   16.25   0
   5   8   1   -0.12   14.83   0
   6  -1  -8   31.56   13.26   0
   6   1  -7    6.66   12.89   0
   7   5  -2    4.80    8.77   0
   7   7   1    9.49    9.75   0
   8   1  -4   -1.87    6.38   0
   8   5   0   -5.03    7.30   0
   8   6   2   -4.81    7.61   0
   8   7   5    1.03    6.55   0
   0   2   5   40.41   11.19   0
   2   7   3    5.31   12.37   0
   3  -1  -8   60.93   12.20   0
   3   2  -6   12.55   11.69   0
   3   4  -4   -2.60   11.96   0
   3   9   8   12.62   11.20   0
   4  -2  -9   16.26   13.79   0
   4   9   4   12.85   12.37   0
   5  -2  -9   -2.04   15.76   0
   5   3  -6   17.77   15.46   0
   5   4  -5   26.96   13.09   0
   5   5  -4   44.03   16.33   0
   5   7  -1   24.41   12.69   0
   6   9   4   -6.42   11.69   0
   7  -1  -7    5.10   10.50   0
   7   1  -6    0.36   10.46   0
   7   6  -1    8.24    9.26   0
   8  -1  -5   -0.28    6.41   0
   8   7   4    8.85    6.77   0
   2  -1  -7   16.98   13.95   0
   3  -4  -9   12.52   10.29   0
   3   1  -7   30.54   12.98   0
   3   5  -3   15.56   12.64   0
   3   7   0  266.83   14.92   0
   3   9   7    4.90   11.91   0
   3   9   9   15.38   10.73   0
   4   3  -6    2.79   12.25   0
   4   4  -5    5.72   13.01   0
   4   7  -1   -1.02   11.97   0
   4   8   1    0.73   11.74   0
   5   2  -7   29.67   15.88   0
   5   6  -3   11.03   16.22   0
   5   9   3   28.78   10.62   0
   5  10   8   -9.56   13.43   0
   5  10   9    1.34   13.33   0
   6   4  -5    8.39   12.34   0
   6   7  -1    2.32   13.00   0
   7   9   6    1.89    8.53   0
   7   9   7    2.33    8.23   0
   7   9   8   -2.26    7.55   0
   7   9   9   -1.89    7.57   0
   8   0  -5    3.11    6.16   0
   8   3  -3   -4.42    7.13   0
   8   6   1   -1.79    7.03   0
   1  -1  -5   39.47   12.77   0
   1   4   0    4.21   15.73   0
   1   5   2   30.60   17.48   0
   2   2  -5   -2.00   10.73   0
   2   3  -4  335.32   12.49   0
   2   4  -3  752.33   15.71   0
   3  -6  -9   -1.51    9.12   0
   3   8   2    2.51   11.57   0
   3   9   6    2.40   10.48   0
   3   9  10   -0.93   13.45   0
   4   2  -7    6.03   12.22   0
   4   9   3   33.29   12.60   0
   5   8   0  107.81   14.24   0
   5  10   6   -1.26   13.53   0
   5  10   7   11.71   11.42   0
   5  10  10    4.02   12.27   0
   6  -4  -9   -1.00   13.77   0
   6  -3  -9   11.07   14.25   0
   6   0  -8   15.86   12.87   0
   6   3  -6    9.42   11.30   0
   6   5  -4   10.26   11.27   0
   6   9   3    8.57   11.67   0
   7   0  -7    7.88   10.38   0
   7   3  -5    3.72    9.78   0
   7   4  -4   -5.28    8.73   0
   7   5  -3   11.91    9.84   0
   7   7   0    6.73    7.73   0
   8   2  -4   -4.69    7.47   0
   8   4  -2   -1.75    5.95   0
   8   5  -1    0.15    6.98   0
   8   7   3   -3.84    6.37   0
   2   1  -6   76.15   12.60   0
   2   6   0   -2.08   10.88   0
   2   8   7   82.20   14.04   0
   3   6  -2  413.86   13.56   0
   3   9   5    7.75   12.64   0
   4  -1  -9   -7.69   14.47   0
   4   1  -8   26.28   15.36   0
   4  10   8   -3.68   11.83   0
   5   1  -8    9.25   12.73   0
   6  -2  -9   -0.90   14.14   0
   6   2  -7   -6.40   13.66   0
   6   6  -3   -8.87   10.93   0
   6   8   0  107.50   12.51   0
   6  10   7   -0.96   10.55   0
   6  10   8   -2.26   10.02   0
   7   2  -6    7.91   10.54   0
   7   6  -2    1.52   10.13   0
   7   9   5    6.58    7.35   0
   0  -3  -1    2.91    6.96   0
   1   2  -3   21.44   14.90   0
   1   6   6   87.35   19.24   0
   2  -3  -8   17.50   11.61   0
   2   5  -2   28.18   13.74   0
   2   7   2   51.30   10.89   0
   2   8   6   -2.12   12.64   0
   2   8   8    4.66   12.93   0
   3   0  -8  123.91   12.15   0
   4   7  -2   -0.38   14.99   0
   4   8   0   29.95   11.21   0
   4  10   7   19.14   11.47   0
   4  10   9   -2.99   11.91   0
   5   4  -6   38.93   14.62   0
   5  10   5    6.80   12.26   0
   5  10  11    2.65   13.46   0
   6  10   6   20.19   11.49   0
   6  10  10    0.76   10.03   0
   7  -2  -8    7.09   10.37   0
   7   8   1   -6.68    9.33   0
   7   9   4   -1.01    8.90   0
   8   1  -5   -4.17    6.61   0
   8   6   0    1.32    5.87   0
   8   7   2    0.55    5.57   0
   8   8   5    0.69    6.17   0
   8   8   6    2.35    5.52   0
   1   1  -4  126.79   15.04   0
   1   3  -2   19.52   15.23   0
   1   6   5   21.85   16.03   0
   1   6   7   -0.20   19.46   0
   2   8   5    1.22   12.87   0
   3  -2  -9    7.51   10.53   0
   3   3  -6  145.61   12.35   0
   3   4  -5   24.68   12.05   0
   3   7  -1   10.46   13.64   0
   3   8   1   12.15   12.46   0
   3   9   4   17.38   10.78   0
   4  -4 -10    0.34   13.04   0
   4   4  -6    8.68   14.99   0
   4   9   2   15.78   10.72   0
   4  10   6   20.98   12.38   0
   4  10  10    5.50   13.34   0
   5  -4 -10    9.16   18.54   0
   5   0  -9    4.84   15.22   0
   5   6  -4   11.57   15.56   0
   5   8  -1   -2.42   13.78   0
   5  10   4   -2.77   13.82   0
   6  -1  -9    5.00   14.67   0
   6   1  -8   15.58   12.65   0
   6  10   5   -1.94   11.35   0
   7   1  -7    1.48    9.92   0
   7   7  -1    3.30    8.06   0
   8  -1  -6    1.39    5.99   0
   8   3  -4    2.86    6.84   0
   8   4  -3   -5.29    7.14   0
   8   5  -2    4.88    6.97   0
   2   0  -7   18.32   12.22   0
   3   2  -7   12.90   10.85   0
   4  -3 -10   -2.78   13.83   0
   4   0  -9   -5.67   13.90   0
   4   3  -7   -1.38   14.15   0
   4   5  -5    4.46   12.95   0
   4  10   5   17.50   12.60   0
   5  -3 -10    5.94   17.63   0
   5   2  -8   95.80   16.04   0
   5   9   1   20.11   12.23   0
   6   4  -6   11.53   12.37   0
   6   5  -5   -6.08   10.68   0
   6   6  -4    8.34   12.75   0
   6   8  -1    0.82   11.36   0
   6  10   4   -0.07   11.03   0
   7  -1  -8    1.04    9.21   0
   7   3  -6    6.38    9.66   0
   7   4  -5   -5.48    8.14   0
   7   5  -4    7.95    7.62   0
   8   0  -6   -0.64    5.69   0
   8   7   1    0.95    6.41   0
   8   8   4   -4.38    5.29   0
   0   1   5   -1.57    6.30   0
   1   4  -1   26.46   15.01   0
   1   5   1  105.32   14.58   0
   2  -2  -8  119.23   11.96   0
   2   3  -5   32.86   13.84   0
   2   6  -1  107.49   11.00   0
   2   7   1   14.77   11.40   0
   3   9   3   -4.01   11.72   0
   4   2  -8    9.68   13.63   0
   4   6  -4   12.95   13.24   0
   4   8  -1   27.13   13.49   0
   5  -2 -10   14.10   17.74   0
   5   7  -3   11.86   11.42   0
   6   3  -7    6.08   11.64   0
   6   9   1   -2.43    9.08   0
   7   6  -3    5.33    8.06   0
   8   6  -1   -2.50    5.69   0
   8   8   3    2.34    6.03   0
   1   0  -5   48.97   12.81   0
   2   2  -6   13.57   13.22   0
   2   4  -4   85.84   11.44   0
   3   8   0   59.11   13.20   0
   4  -2 -10   44.73   13.06   0
   4   7  -3   -3.61   14.98   0
   4  10   4    4.19   12.72   0
   5   1  -9    8.47   15.44   0
   5   9   0   31.09   13.96   0
   6   0  -9    5.01   12.93   0
   6   2  -8    6.00   12.49   0
   6   7  -3   -3.82   10.73   0
   6  10   3   10.52   10.43   0
   7   0  -8    2.22    9.64   0
   7   2  -7   -3.22    8.14   0
   7   7  -2   -1.34    9.54   0
   7   9   2    0.07    8.41   0
   7  10   6   -5.07    7.29   0
   7  10   7   -1.81    7.18   0
   7  10   8   -4.49    8.50   0
   8   1  -6    0.24    6.32   0
   2   5  -3    1.77   11.09   0
   2   8   3   14.06   13.26   0
   3   7  -2   24.51   11.41   0
   5  -1 -10    7.86   15.17   0
   5   5  -6  -12.12   11.64   0
   5   6  -5    1.75   13.96   0
   5   8  -2    2.78   11.27   0
   6   9   0   -0.26   11.30   0
   7  10   5    0.19    7.91   0
   8   3  -5    2.55    6.29   0
   8   4  -4    0.60    5.32   0
   8   5  -3   -0.23    6.62   0
   8   7   0   -3.02    5.55   0
   8   8   2    3.07    5.86   0
   0   1   4   41.54    8.54   0
   2  -1  -8  384.27   12.53   0
   2   1  -7    6.49   11.17   0
   2   7   0   12.30   12.75   0
   3   0  -9   50.46   13.57   0
   3   3  -7   12.13   13.64   0
   3   4  -6   54.58   11.56   0
   3   9   2  147.80   12.42   0
   4  -1 -10   -2.97   14.28   0
   4   4  -7   -2.65   13.97   0
   4   8  -2   40.19   14.23   0
   4   9   0   21.02   13.87   0
   4  10   3   16.90   12.36   0
   5   7  -4    9.34   15.28   0
   5  10   2   -0.60   10.41   0
   5  11   7    7.05   13.21   0
   5  11   8   -5.92   12.35   0
   6  -3 -10   -0.07   13.18   0
   6  -2 -10   -0.20   13.40   0
   6   1  -9    1.98   12.59   0
   6   5  -6   -4.96   11.83   0
   6   8  -2    0.79   10.11   0
   6  10   2   -6.15   10.83   0
   7   1  -8   -2.87    9.30   0
   7   4  -6    3.58    9.42   0
   7   6  -4   -1.21    8.90   0
   7   8  -1    4.18    9.08   0
   7   9   1    5.13    8.09   0
   7  10   4   -1.34    7.65   0
   8   6  -2   -2.87    5.15   0
   0  -2   0    2.82    6.90   0
   1   2  -4   56.28   14.24   0
   1   5   0    0.50   12.33   0
   2   6  -2    4.55   11.16   0
   3   2  -8   14.78   12.51   0
   3  10   7    7.14   11.67   0
   4   3  -8   -7.65   14.84   0
   5   0 -10   -6.12   16.79   0
   5   9  -1    7.54   12.95   0
   5  11   6   -6.84   11.55   0
   5  11   9    3.22   12.48   0
   6   3  -8    7.24   12.69   0
   6   7  -4    0.59   12.06   0
   6  11   7   -4.94    9.82   0
   6  11   8    3.26   10.22   0
   7  -2  -9    4.38   10.18   0
   7   3  -7    4.75    9.01   0
   7   7  -3   -1.46    8.92   0
   8   2  -6   -0.30    6.34   0
   8   7  -1    3.87    5.68   0
   8   8   1   -1.17    5.68   0
   1  -1  -6    9.24   13.02   0
   1   1  -5   83.52   14.00   0
   1   4  -2    7.77   15.72   0
   1   6   2   28.87   13.62   0
   2   8   2   20.24   12.36   0
   3  -3 -10    7.10    9.30   0
   3   8  -1   10.21    9.93   0
   3   9   1   -0.42   11.39   0
   3  10   5    3.78   11.84   0
   3  10   6    8.36   10.68   0
   3  10   8   -0.40   12.20   0
   4   7  -4    6.19   15.14   0
   5   2  -9    0.66   11.79   0
   5   8  -3   10.37   13.81   0
   5  10   1   -2.49   13.75   0
   5  11   5   13.65   11.38   0
   6  -1 -10    0.44   12.71   0
   6   9  -1   -0.27   11.22   0
   6  11   5    3.91    9.96   0
   7  -1  -9    2.83    8.27   0
   7  10   3   -1.32    8.40   0
   8   9   4   -0.96    5.33   0
   0   1   3  222.36   14.68   0
   2   0  -8   -1.88   11.74   0
   2   3  -6    1.20   10.86   0
   2   4  -5  224.65   12.20   0
   2   5  -4  -11.17   13.69   0
   4   0 -10   76.61   13.97   0
   4   2  -9   11.29   15.32   0
   4   9  -1   -6.77   13.40   0
   4  11   6   55.08   13.36   0
   4  11   7  112.65   13.80   0
   4  11   8   10.22   13.22   0
   5   5  -7    1.79   13.63   0
   5  11   4    8.29   12.21   0
   6   2  -9    3.12   12.47   0
   6   8  -3    2.15   11.09   0
   6  10   1   -7.37    8.78   0
   7   0  -9   -2.55    9.61   0
   7   2  -8   -6.30    9.20   0
   7   8  -2   -0.92    8.84   0
   7   9   0    1.94    7.42   0
   8   4  -5    5.15    6.09   0
   8   5  -4   -0.52    5.49   0
   8   6  -3    9.90    5.79   0
   8   9   3   -1.27    5.35   0
   0  -1   0   -0.48    7.45   0
   0   0   3   35.50    6.62   0
   2   2  -7   -7.49   12.51   0
   2   7  -1   27.81   11.37   0
   3  -5 -10    1.57    8.94   0
   3   1  -9   87.26   12.49   0
   3   5  -6    2.97   15.00   0
   3  10   4   13.00   11.11   0
   3  10   9   -4.40   13.77   0
   4   8  -3    6.40   11.92   0
   4  10   1    2.09   13.17   0
   4  11   5   10.56   13.81   0
   5  -3 -11  -11.36   16.57   0
   5   1 -10   10.91   15.11   0
   5   4  -8   -3.14   15.47   0
   5   6  -6   21.65   11.87   0
   5   9  -2   -3.44   12.18   0
   6   0 -10    2.24   12.54   0
   6  11   4   -3.16   10.84   0
   7   5  -6    2.57    9.04   0
   7   6  -5   10.56    8.83   0
   7  10   2   -0.43    7.68   0
   8   1  -7   -0.55    5.43   0
   8   3  -6    0.60    6.17   0
   8   8   0   -3.52    4.95   0
   1   0  -6   36.82   14.22   0
   1   5  -1  138.08   13.90   0
   1   6   1   18.64   14.25   0
   2  -3  -9   10.60   10.53   0
   2   6  -3    2.79   11.43   0
   2   9   5    6.30   12.98   0
   2   9   6  100.56   13.94   0
   3  -1 -10   10.20   10.53   0
   3   4  -7    8.32   11.23   0
   3   8  -2   50.71   13.87   0
   3   9   0    3.14   12.31   0
   3  10   3    4.91   12.08   0
   4  -3 -11    2.13   11.62   0
   4   1 -10    1.81   13.63   0
   4   4  -8    2.56   15.25   0
   4   5  -7    3.65   12.45   0
   4   6  -6   16.88   15.25   0
   4  11   9    1.14   13.19   0
   5   3  -9   -2.02   15.55   0
   5  10   0    0.40   10.48   0
   5  11   3   -3.41   12.40   0
   6   4  -8    5.06   12.03   0
   6   5  -7   -0.14   10.21   0
   6   6  -6    5.94    9.34   0
   6   7  -5    0.45   11.20   0
   6   9  -2   -4.56   10.94   0
   6  11   3   -2.44   10.93   0
   7   7  -4   -2.81    7.31   0
   7   9  -1    4.26    8.38   0
   8   7  -2    0.94    4.99   0
   8   9   2   -0.66    5.29   0
   1   3  -4   13.47   14.48   0
   2  -2  -9    1.51   10.95   0
   2   1  -8    0.62   11.66   0
   4  -2 -11   -9.98   11.88   0
   4   3  -9    5.52   14.88   0
   4   7  -5   18.10   15.98   0
   5   8  -4   -7.68   11.97   0
   5  11   2   20.50   12.48   0
   6   1 -10    4.50   12.08   0
   6   8  -4   16.81   11.21   0
   7   1  -9   -3.72    8.52   0
   7   3  -8    5.39    9.04   0
   7   8  -3    3.79    7.70   0
   7  10   1    8.15    7.73   0
   7  11   6   -3.53    7.53   0
   8   2  -7   -2.15    5.84   0
   0   0   2   26.13    7.38   0
   2  -4  -9    3.06    8.83   0
   2   4  -6   -1.21   13.75   0
   2   7  -2    8.20   14.00   0
   2   8   0   -1.10   11.78   0
   3   0 -10   -0.61   11.06   0
   3  10   2   69.05   12.38   0
   4  -1 -11    5.23   14.59   0
   4   8  -4    1.84   14.00   0
   4  10   0    4.28   10.84   0
   4  11   3   14.19   11.75   0
   5   2 -10   -3.26   14.70   0
   6   3  -9    2.91    9.68   0
   7  11   5   -4.17    7.14   0
   8   4  -6    0.18    5.43   0
   8   5  -5    0.43    4.73   0
   8   6  -4   -0.42    5.51   0
   8   8  -1    0.94    4.93   0
   8   9   1   -1.49    5.23   0
   1   5  -2   27.51   15.02   0
   1   7   5   -1.13   15.95   0
   2  -1  -9   45.59   10.13   0
   2   5  -5   56.62   11.89   0
   2   9   3    5.93   11.49   0
   3   9  -1   -5.76   12.42   0
   5   0 -11   -3.75   14.39   0
   5   6  -7   -0.25   13.33   0
   5   7  -6   21.78   14.08   0
   5   9  -3    8.93   11.04   0
   6  -2 -11   -1.60   13.09   0
   6   9  -3    2.63    9.80   0
   6  10  -1   -1.49   10.66   0
   7   2  -9    4.67    7.92   0
   7   6  -6   -4.76    8.25   0
   7  11   4    3.51    6.87   0
   8   7  -3   -3.45    4.88   0
   1   1  -6  316.91   14.70   0
   1   7   3   15.08   13.34   0
   2   6  -4   37.15   11.64   0
   2   9   8    3.99   15.81   0
   3   5  -7    0.94   13.13   0
   3  10   1   21.10   11.35   0
   4   0 -11   12.41   13.64   0
   4   2 -10   39.12   11.89   0
   4   6  -7   -4.37   14.07   0
   4  10  -1   20.24   13.68   0
   4  11   2    6.40   12.02   0
   5   4  -9    1.49   14.56   0
   5  11   1    2.49   10.24   0
   5  12   6    5.68   12.40   0
   5  12   7   11.37   12.33   0
   6  -1 -11    4.67   12.84   0
   6   2 -10   -1.40   11.71   0
   6   5  -8    8.74   11.04   0
   6   6  -7   -3.42   10.58   0
   6   7  -6   12.50   10.30   0
   6  11   1   -2.36   10.07   0
   7   4  -8    7.20    7.40   0
   7   7  -5    2.93    6.70   0
   7   9  -2    4.19    5.85   0
   7  10   0    2.11    6.20   0
   7  11   3   -1.03    6.76   0
   8   3  -7    0.40    5.28   0
   0   0   1   -1.23    6.94   0
   1  -2  -7   19.51   11.79   0
   1   7   2   17.16   13.48   0
   2   0  -9   10.71   10.33   0
   2   7  -3   79.00   14.13   0
   2   8  -1  -11.63   12.97   0
   3   1 -10    2.07   11.44   0
   3   4  -8   -4.79    9.97   0
   4   4  -9    7.40   14.65   0
   4   5  -8   15.32   11.75   0
   4   7  -6    1.25   14.56   0
   4   9  -3    5.99   10.61   0
   5   1 -11  -10.35   16.15   0
   5  10  -2    5.00   11.76   0
   5  12   5    3.55   11.28   0
   5  12   8    3.35   12.63   0
   6   0 -11   11.41   12.59   0
   6   4  -9   -3.48   11.99   0
   6   8  -5   -1.32    9.41   0
   6  12   5    4.48    9.71   0
   6  12   6    0.36    8.82   0
   7   0 -10    1.97    9.11   0
   8   8  -2   -2.42    3.74   0
   8   9   0    1.21    4.01   0
   1   3  -5    8.97   13.45   0
   1   4  -4  212.94   14.52   0
   1   6  -1  285.22   13.18   0
   3  -3 -11   -1.94    9.89   0
   3  -2 -11   -2.80    9.62   0
   3   3  -9   11.18   11.88   0
   3   9  -2   -1.14   11.62   0
   3  11   5   -0.57   11.77   0
   3  11   6    9.94   11.44   0
   4   8  -5    3.11   13.90   0
   4  11   1    4.41   12.30   0
   5   3 -10    9.61   11.60   0
   5   9  -4   -2.25   12.28   0
   5  11   0    2.24   11.45   0
   5  12   4    6.90   11.50   0
   6  10  -2   -1.74    9.67   0
   6  12   4   -1.11    8.82   0
   7  10  -1    0.52    6.63   0
   7  11   2    1.94    6.42   0
   8   5  -6   -1.01    4.99   0
   8   6  -5   -0.62    4.70   0
   1   0  -7  -14.32   11.23   0
   1   2  -6   18.25   13.45   0
   1   5  -3  340.75   12.89   0
   2   1  -9    8.59   11.28   0
   2   5  -6   28.79   13.75   0
   3  -1 -11   -1.51   10.35   0
   3   8  -4   -8.98   10.57   0
   3  11   7    0.86   11.17   0
   4   1 -11   10.33   13.27   0
   4   3 -10   17.52   14.37   0
   4  10  -2   -5.44   12.68   0
   4  12   6   39.22   12.65   0
   5   6  -8   -9.13   12.71   0
   5  12   3   17.36   11.67   0
   6   3 -10   -2.72   11.79   0
   6   9  -4    7.98    8.59   0
   6  11   0    0.92    7.98   0
   7   1 -10    2.21    7.42   0
   7   9  -3   -4.22    5.93   0
   8   7  -4    0.86    3.54   0
   2   8  -2   27.99   11.07   0
   3   2 -10   12.55   11.39   0
   4   9  -4    1.07   12.75   0
   4  11   0   -5.32   12.23   0
   4  12   4   12.15   12.37   0
   4  12   5   -5.25   10.47   0
   5  -2 -12   -5.52   15.04   0
   5   2 -11   -7.99   14.15   0
   5   5  -9   12.77   12.46   0
   5   7  -7   10.60   10.58   0
   5   8  -6   -7.94   13.20   0
   5  10  -3   -5.39   11.74   0
   6   1 -11   -6.74   10.76   0
   6   6  -8    7.83   10.23   0
   6  12   3   -2.00    8.72   0
   7   5  -8    4.54    6.84   0
   7   6  -7   -6.92    6.61   0
   7   7  -6   -0.43    7.15   0
   7  11   1   -0.11    6.33   0
   8   8  -3    2.97    3.87   0
   8   9  -1   -1.20    4.03   0
   0   2   1  245.18   17.91   0
   1   6  -2    9.34   11.31   0
   2   9   0   21.46    9.31   0
   2  10   5    7.97   13.11   0
   3   0 -11   -7.81   10.56   0
   3   4  -9    5.69   12.62   0
   3   5  -8    7.29   10.11   0
   3   7  -6   16.89   13.78   0
   3   9  -3  -10.46   11.70   0
   3  10  -1   -1.69   12.59   0
   3  11   2   -1.67   10.81   0
   4  -2 -12   -2.67   11.08   0
   4   2 -11   -3.27   13.43   0
   4   5  -9   14.61   13.58   0
   4   6  -8   12.85   11.18   0
   4   7  -7   -3.50   12.92   0
   4  12   8    9.51   12.88   0
   5  -1 -12   44.76   14.96   0
   5  11  -1    8.85    9.71   0
   5  12   2   -0.13   11.32   0
   6   5  -9    3.49   10.79   0
   6   7  -7   -4.14    8.83   0
   6   8  -6    3.32    9.63   0
   6  10  -3    4.41    8.88   0
   6  11  -1   -2.73    9.00   0
   6  12   2    0.30    8.63   0
   7   2 -10    1.53    8.12   0
   7   8  -5   -1.12    5.31   0
   7  10  -2    4.17    6.35   0
   0   1  -1  537.08   18.92   0
   0   2   0    6.25   14.21   0
   1   4  -5    2.32   13.35   0
   1   5  -4    5.46   14.19   0
   2  -2 -10    8.33    8.61   0
   2  -1 -10    0.99    8.76   0
   2   2  -9    0.99   11.07   0
   2  10   3    5.28   12.98   0
   3   8  -5    0.24   13.18   0
   4  -1 -12   -2.37   11.25   0
   4   4 -10   -3.61   14.03   0
   4  10  -3   -1.80   11.18   0
   4  12   3   -4.68   10.76   0
   5   0 -12   -1.95   14.43   0
   5   9  -5    6.81    9.47   0
   6   2 -11    2.95   10.55   0
   7   4  -9    2.46    6.70   0
   7   9  -4    3.94    6.09   0
   7  11   0   -1.27    6.12   0
   1   3  -6   22.20   10.49   0
   1   7  -1   25.58   13.91   0
   2   5  -7    1.30   12.79   0
   2   8  -3    2.27   10.13   0
   2   9  -1   56.07   12.30   0
   3   1 -11   -0.34   10.77   0
   3   3 -10   -1.83   11.04   0
   3  11   1   -0.33   11.33   0
   4   0 -12    4.77   12.48   0
   4   9  -5    2.83   12.52   0
   4  11  -1   -9.61   10.53   0
   5   3 -11   -7.93   12.37   0
   5  11  -2    9.06   10.58   0
   5  12   1   -7.59   10.75   0
   6   9  -5    0.48    7.41   0
   6  12   1   -1.39    8.34   0
   0   2  -1  249.73   16.38   0
   0   2   2  416.88   34.49   0
   1   6  -3  137.10   12.26   0
   1   8   2    2.99   12.82   0
   1   8   3    9.06   12.27   0
   1   8   4   12.15   14.32   0
   2   4  -8    7.25    9.48   0
   2  10   2   19.11   11.44   0
   3   9  -4    0.20   12.09   0
   3  10  -2   -2.81   12.25   0
   4   3 -11    2.37   13.94   0
   5   1 -12   17.62   14.99   0
   5   6  -9    8.22   11.29   0
   5   7  -8    4.19   11.13   0
   5   8  -7    8.41   11.01   0
   5  10  -4    8.46    8.43   0
   6  -1 -12    3.72   11.91   0
   6  11  -2    6.65    8.46   0
   7   3 -10   -1.49    6.87   0
   7   7  -7    3.55    5.95   0
   0   1  -2   51.52   14.27   0
   0   3   0  257.42   16.67   0
   0   3   1    4.59   14.37   0
   1   0  -8   16.05   11.88   0
   2   3  -9   40.68   11.47   0
   2   9  -2    9.56   11.35   0
   2  10   1   52.64   11.15   0
   2  10   7   18.32   14.13   0
   3   6  -8    0.62   10.48   0
   3   7  -7   -6.12   12.84   0
   3  11   0   10.18   10.83   0
   4   1 -12    0.42   12.06   0
   4   6  -9    8.81   12.49   0
   4   7  -8   19.91   12.74   0
   4  10  -4    3.33   11.12   0
   4  11  -2    6.99   11.36   0
   4  12   1    2.75   10.86   0
   5   5 -10   -6.32   11.80   0
   5  12   0    0.78   10.89   0
   5  13   5    2.41   10.46   0
   6   0 -12   -5.46   11.02   0
   6   6  -9   -5.88    9.08   0
   6   7  -8  -13.88    8.53   0
   6   8  -7    5.80    8.98   0
   6  10  -4   -0.54    6.90   0
   7   6  -8    3.06    5.24   0
   7   8  -6   -3.15    5.59   0
   7  10  -3   -1.72    5.08   0
   7  11  -1    0.02    5.39   0
   0   2  -2  313.33   15.41   0
   1   4  -6   10.05   12.55   0
   1   5  -5   77.68   13.84   0
   1   7  -2   32.85   13.63   0
   2   8  -4    4.77   10.27   0
   3  -2 -12   16.14    9.90   0
   3   2 -11    6.79    9.78   0
   3   4 -10   22.46   12.77   0
   3   8  -6    9.06   12.96   0
   4   5 -10    5.52   12.68   0
   4   8  -7   -4.47   10.77   0
   5   2 -12   -0.48   12.60   0
   5   9  -6   -6.77    9.15   0
   5  11  -3   13.35    9.78   0
   5  13   6    0.72   10.57   0
   6   5 -10    7.75    8.48   0
   6   9  -6    3.66    7.81   0
   6  12   0    0.75    6.98   0
   7   5  -9    2.79    5.03   0
   7   9  -5    2.97    5.20   0
   0   0  -2   25.65   11.58   0
   0   3  -1   81.13   12.15   0
   0   3   2   26.93   14.73   0
   1   3  -7   -5.78   12.16   0
   1   6  -4   14.61   11.30   0
   1   8   0   -5.08   12.13   0
   2  -4 -10   11.20    8.47   0
   2   2 -10    1.80   10.34   0
   2   5  -8   71.88   11.96   0
   2  10   0  -13.18   11.03   0
   3  -1 -12   10.03    8.60   0
   3   9  -5   16.72   11.97   0
   3  10  -3   19.13    9.13   0
   3  11  -1   12.71   11.46   0
   3  12   3   -5.66   11.85   0
   3  12   4    5.42   10.37   0
   3  12   5   19.58   10.16   0
   4   2 -12    7.88   12.74   0
   4   9  -6   10.66   12.34   0
   4  12   0    0.37   10.22   0
   5   4 -11   -6.61   10.18   0
   5  10  -5   -7.02    9.33   0
   5  13   3   -4.13    9.30   0
   6   1 -12    5.01    9.22   0
   6  13   4   -1.77    7.28   0
   0   1  -3   35.80   12.72   0
   0   4   1  -11.96   16.83   0
   1   7  -3   24.89   13.43   0
   2   4  -9   -3.77   10.93   0
   2   9  -3   11.32   11.40   0
   3   0 -12   -3.62    9.72   0
   3   3 -11   38.70   11.65   0
   4   4 -11   -4.09   10.46   0
   4  11  -3   -3.73   11.17   0
   5   7  -9    8.93   10.47   0
   5  13   2    0.67    8.65   0
   6   4 -11   -0.27    8.45   0
   6  10  -5    1.82    7.48   0
   6  12  -1    5.95    7.12   0
   6  13   3    3.10    7.02   0
   7   4 -10   -4.78    5.62   0
   7  10  -4    1.05    5.02   0
   7  11  -2    2.49    4.93   0
   0   2  -3    6.82   14.39   0
   0   3  -2   86.91   12.15   0
   0   4   0  274.82   15.20   0
   1   2  -8    0.98   11.25   0
   1   8  -1    1.84   12.39   0
   1   8   6   -1.44   14.05   0
   2  -2 -11    8.82    9.00   0
   2  -1 -11    3.48    8.83   0
   2   8  -5  -10.94   12.61   0
   2  10  -1   -2.19   10.78   0
   2  11   4   -2.93   11.93   0
   3   1 -12   -1.92   10.60   0
   3   6  -9    1.40   11.82   0
   3  12   2    7.92   10.20   0
   3  12   7    3.58   12.54   0
   4  -1 -13   -2.70   11.67   0
   4  10  -5   23.33    9.41   0
   4  12  -1   13.64   10.91   0
   4  13   3    0.12   11.28   0
   4  13   6   -0.29   10.11   0
   5  -1 -13   -4.52   13.90   0
   5   0 -13    4.18   13.98   0
   5   3 -12   -5.46   12.38   0
   5   6 -10    4.06   10.96   0
   5   8  -8  -10.82    7.89   0
   5   9  -7   -7.43   10.00   0
   6   2 -12    1.75    8.81   0
   6  13   2    4.43    6.66   0
   7   7  -8   -1.92    5.42   0
   0   0  -3   36.77   11.58   0
   0   4  -1   -6.23   11.60   0
   0   4   2    6.41   15.42   0
   1   4  -7   21.43   12.64   0
   1   5  -6   68.05   11.34   0
   2   3 -10   -3.57   10.25   0
   2  10   8   -0.67   16.95   0
   2  11   2   36.40   11.19   0
   2  11   3    4.79   10.89   0
   2  11   5    9.43   12.70   0
   3   5 -10    7.55   12.51   0
   3   8  -7   -2.40   10.05   0
   3  10  -4    1.01    9.52   0
   3  11  -2   -1.60    9.26   0
   3  12   1  -10.77   10.93   0
   4  -2 -13    1.74    9.76   0
   4   0 -13    1.27   13.18   0
   4   6 -10    9.22   12.04   0
   4   7  -9   14.72    9.30   0
   5   5 -11  -14.18   11.48   0
   5  11  -4    3.39    7.54   0
   5  12  -2    5.71    9.34   0
   5  13   1    0.02    9.05   0
   6   7  -9   -7.49    7.86   0
   6   8  -8   -1.31    7.44   0
   7   6  -9   -0.09    5.01   0
   7   8  -7    2.15    3.97   0
   0   1  -4  184.59   13.19   0
   0   3  -3   19.91   11.12   0
   0   4  -2   71.02   13.87   0
   1   0  -9    7.62    9.78   0
   1   7  -4   10.50   13.59   0
   1   8  -2   12.82   13.04   0
   1   9   1   56.61   12.46   0
   1   9   2   42.96   12.26   0
   1   9   3    4.05   11.71   0
   1   9   4   -1.07   13.86   0
   2   1 -11   18.23    9.70   0
   2   6  -8    5.03   11.76   0
   2   9  -4    9.43   12.36   0
   2  10  -2   11.68   11.71   0
   3   2 -12   -5.54   10.99   0
   3   4 -11   11.92   11.92   0
   3   9  -6    0.82    9.46   0
   4   5 -11   11.59   12.81   0
   4   9  -7   18.26    8.81   0
   4  11  -4    1.76   10.49   0
   4  13   2    4.86   10.60   0
   4  13   7    5.35   11.36   0
   5   1 -13    3.67   12.62   0
   5  10  -6    4.00    9.26   0
   6   6 -10   -6.88    6.64   0
   6   9  -7   -2.50    5.52   0
   6  12  -2   -1.35    6.56   0
   6  13   1   -7.20    6.52   0
   7   9  -6    0.65    3.54   0
   0   2  -4   17.66   10.72   0
   0   5   0    6.98   13.85   0
   1   1  -9   14.79   10.50   0
   2   5  -9    3.14    9.07   0
   2   8  -6   14.13   12.40   0
   2  11   6   14.82   13.14   0
   3  11  -3    6.47   11.44   0
   3  12   0   10.88   10.45   0
   4   1 -13    2.32   12.01   0
   4  10  -6    2.37   10.28   0
   4  12  -2   -4.79    8.49   0
   4  13   1    2.80   10.67   0
   5   4 -12    8.21   10.79   0
   5  13   0   -8.11    8.72   0
   6   3 -12   -1.84    7.68   0
   6   5 -11    1.71    7.54   0
   6  10  -6   -3.71    6.12   0
   7  11  -3    0.94    3.83   0
   0   0  -4  473.22   14.04   0
   0   3  -4    8.84   13.48   0
   0   4  -3   59.20   13.68   0
   0   5  -1   49.71   13.49   0
   0   5   2   26.09   13.76   0
   1  -2  -9    4.61    9.79   0
   1   2  -9   10.57   10.10   0
   1   5  -7   -0.80   12.69   0
   1   9   0   27.37   10.05   0
   1   9   5   -0.24   14.80   0
   2   2 -11    3.57    9.78   0
   2   4 -10    0.30   11.48   0
   2  10  -3  -18.35   11.68   0
   2  11   0    6.64   10.72   0
   3   7  -9   10.76   11.45   0
   3  10  -5    1.35    9.24   0
   3  12   8   -0.45   15.89   0
   4   4 -12    1.34   11.86   0
   5   2 -13   -4.75   11.39   0
   5   7 -10   -3.65   10.08   0
   5   8  -9   -8.48    9.33   0
   5  11  -5    1.55    8.49   0
   5  12  -3    0.17    8.98   0
   6  13   0   -3.97    5.96   0
   7  10  -5    0.07    3.65   0
   0   1  -5    4.35   11.87   0
   0   5  -2   20.79   14.31   0
   1   4  -8   32.99    9.94   0
   1   9  -1    2.79   12.36   0
   2   9  -5   29.95    9.92   0
   3  -1 -13   -3.32    9.06   0
   3   0 -13    0.61    9.89   0
   3   3 -12    0.34   11.41   0
   3   6 -10   21.40    9.51   0
   3   8  -8   -4.50   10.21   0
   3  12  -1   -3.81    8.78   0
   4   2 -13    6.86   12.42   0
   4   7 -10    4.77   10.97   0
   4   8  -9    4.91    9.71   0
   4  12  -3    9.01   10.08   0
   4  13   0    9.98   10.06   0
   5   6 -11    0.34    9.58   0
   5   9  -8    9.62    7.01   0
   5  13  -1   -0.60    8.00   0
   6  11  -5   -5.32    5.85   0
   6  12  -3   -5.00    5.75   0
   0   2  -5   31.14   10.48   0
   1   3  -9    5.53   11.86   0
   2   3 -11   18.95   10.76   0
   2   7  -8    6.67   12.02   0
   2  11  -1   -4.47    9.74   0
   2  11   7   16.85   15.82   0
   3  -2 -13   34.88    8.66   0
   3   1 -13   18.68   11.37   0
   3   5 -11   -2.43    9.53   0
   3  11  -4   -9.20   10.51   0
   3  13   3   -1.99   10.95   0
   3  13   4   14.23   11.14   0
   3  13   5   19.64   10.98   0
   4   6 -11   -0.17   11.33   0
   4   9  -8    9.87    9.27   0
   5  10  -7    7.65    7.35   0
   5  14   4    0.36    9.57   0
   6   4 -12   -8.26    7.34   0
   6   7 -10   -2.93    6.51   0
   6   8  -9    1.99    6.13   0
   6   9  -8    4.52    5.90   0
   0   0  -5   73.72   12.25   0
   0   3  -5   -0.03   12.67   0
   0   4  -4    1.11   10.68   0
   0   5  -3    3.51   13.91   0
   0   6   0   14.24   13.03   0
   0   6   1    6.31   11.76   0
   1   0 -10   20.67   10.20   0
   1   8  -4   17.70   10.55   0
   1   9  -2    6.97   10.52   0
   2  -1 -12    7.33    8.13   0
   2   0 -12    0.54    8.83   0
   2   1 -12    2.48   11.00   0
   2   5 -10   45.31   11.49   0
   2   8  -7    4.77   10.62   0
   2  10  -4   15.50   11.51   0
   3  10  -6    5.04   10.99   0
   3  12  -2  -15.68   10.36   0
   3  13   2   26.12    9.68   0
   4   3 -13   14.93   12.34   0
   4   5 -12   -7.72   11.30   0
   4  10  -7    3.48   10.01   0
   4  13  -1    1.45    9.77   0
   5   3 -13    6.98   10.92   0
   5   5 -12    3.07    9.92   0
   5  12  -4   -2.85    7.99   0
   6   6 -11    3.10    6.35   0
   6  13  -1   -0.61    5.56   0
   0   5   3  688.49   18.63   0
   1   1 -10   40.07   10.03   0
   1   5  -8   42.43   10.16   0
   1  10   1   -1.91   12.99   0
   1  10   2   10.05   12.25   0
   1  10   3   84.81   12.35   0
   2  -2 -12    4.37    8.60   0
   2   9  -6    2.64   11.33   0
   2  11  -2    9.18    9.02   0
   2  12   2    3.73   10.80   0
   2  12   4   24.15   12.15   0
   3   2 -13   18.51   10.26   0
   3   4 -12   26.46    9.66   0
   3  13   1   20.72    9.75   0
   3  13   6    4.29   11.99   0
   4  12  -4   -2.37   10.12   0
   5  11  -6    3.95    7.08   0
   5  14   2   -1.04    7.65   0
   6  10  -7   -0.56    4.87   0
   0  -1  -4   55.70   12.96   0
   0   2  -6  145.88   10.70   0
   0   4  -5  239.16   13.80   0
   0   5  -4   -2.87   13.18   0
   0   6  -2   35.13   11.22   0
   1   2 -10   67.54   10.02   0
   1   4  -9   30.63    9.20   0
   1   8  -5   -2.84   13.30   0
   1   9  -3   43.10    9.52   0
   1   9   6   -0.93   12.91   0
   1  10   0  -12.95   12.12   0
   1  10   4   -3.90   14.04   0
   2   2 -12   18.09    9.71   0
   2   4 -11    0.93    8.86   0
   2  12   1    6.60   10.94   0
   2  12   5    1.02   12.91   0
   3   6 -11   28.01   11.73   0
   3   7 -10    7.31    8.31   0
   3   8  -9   11.83    9.48   0
   3  11  -5    7.55   10.34   0
   3  12  -3    6.05   10.69   0
   3  13   0   -5.16   10.33   0
   4  -1 -14    1.81   10.67   0
   4   0 -14   -1.01   11.01   0
   4  11  -6   -1.59   10.08   0
   4  13  -2    6.16    9.79   0
   4  14   3   -0.82    8.64   0
   4  14   4   -3.18    8.82   0
   4  14   5   -0.06   10.57   0
   5   0 -14    0.67   13.04   0
   5   7 -11    2.53    8.07   0
   5   8 -10    3.02    8.14   0
   5   9  -9    7.59    7.67   0
   5  14   1   -2.63    7.16   0
   6  12  -4    3.87    4.92   0
   0   0  -6   -5.34   10.08   0
   0   3  -6  150.28   11.01   0
   0   6  -3   11.01   13.69   0
   1  -4  -4    1.09    7.69   0
   1  10  -1    2.50   11.74   0
   2  -4 -11    4.32    9.60   0
   2   6 -10   23.54   11.53   0
   2   7  -9   -1.05   11.29   0
   2   8  -8   11.16   12.12   0
   2  11  -3   15.32   11.95   0
   2  12   0   -3.29   10.41   0
   3   3 -13   12.39   11.19   0
   3  10  -7   29.88   10.90   0
   4   1 -14   -1.22   12.08   0
   4   4 -13   11.69   12.15   0
   4   7 -11    3.84   11.13   0
   4   8 -10   -3.64    8.73   0
   4   9  -9    5.39    9.55   0
   4  14   2    6.88    9.00   0
   5   1 -14    5.32   13.13   0
   5   4 -13   -5.63    9.60   0
   5  10  -8   -3.55    7.31   0
   5  12  -5   -2.41    6.95   0
   6   5 -12   -0.60    6.30   0
   6  11  -6    4.43    4.51   0
   0  -1  -5    1.06   12.39   0
   0   3   3    1.33   19.01   0
   0   6   3   13.12   11.83   0
   0   7   1   -5.74   12.84   0
   1  -4  -5    0.63   10.88   0
   1   3 -10   10.11    8.80   0
   1   5  -9   -7.81   11.77   0
   1   6  -8   -1.66   10.55   0
   2   3 -12  -11.74   10.23   0
   2   9  -7    0.26   11.78   0
   3   5 -12   11.92    9.67   0
   3  13  -1    9.41    9.49   0
   3  13   7    3.53   15.21   0
   4   2 -14  -14.34   11.91   0
   4   6 -12   10.69   11.29   0
   4  10  -8   -1.44    9.66   0
   4  12  -5    0.59    9.10   0
   4  14   1   -2.09    9.00   0
   5   2 -14   -3.22   11.32   0
   5   6 -12   -1.79    8.54   0
   5  13  -3    5.61    7.03   0
   5  14   0   -0.88    6.82   0
   6   8 -10    1.93    5.14   0
   0   7  -2  116.24   14.00   0
   0   7   2   34.84   12.18   0
   1   0 -11    4.77   10.71   0
   1   8  -6   10.87   13.21   0
   1  10  -2    4.45   10.02   0
   1  10   5   16.81   14.01   0
   2  11  -4   24.69   11.43   0
   2  12  -1   -1.15   10.00   0
   2  12   6    7.75   14.72   0
   3   0 -14    5.23    9.84   0
   3  11  -6    6.53    9.70   0
   3  12  -4   -9.16    9.40   0
   4  13  -3   -1.41    8.43   0
   4  14   0    3.63    9.61   0
   5  11  -7    0.54    5.77   0
   6   7 -11   -2.96    5.24   0
   6  10  -8   -1.41    4.55   0
   1   1 -11   11.38    9.99   0
   1   2 -11    4.39   10.42   0
   1   4 -10   13.08    9.45   0
   1   9  -5    2.32   12.47   0
   2  -1 -13    8.60    9.46   0
   2   0 -13    7.48    8.70   0
   2   1 -13    0.64    9.60   0
   2   4 -12   13.04   11.19   0
   2  10  -6    4.90    9.17   0
   2  12  -2    4.24   10.54   0
   3  -1 -14    5.20    8.63   0
   3   1 -14   -0.13    9.22   0
   3   4 -13    3.74   11.39   0
   3   7 -11   14.35   10.70   0
   3   8 -10    0.30    8.46   0
   3   9  -9   14.41    9.93   0
   3  13  -2   -2.43    9.11   0
   4   3 -14    6.59   13.03   0
   4   5 -13   15.78   11.24   0
   4  11  -7   -1.43    7.49   0
   5   5 -13   -0.79    8.56   0
   5  14  -1   -0.03    6.61   0
   6  12  -5    0.36    4.16   0
   0  -1  -6    6.20   10.37   0
   0   5  -6   34.41   11.39   0
   0   6  -5   -8.93   13.99   0
   0   7   3  564.20   15.72   0
   0   8   0   69.16   13.45   0
   1  -1 -11    1.24    8.52   0
   1   6  -9   -4.27   12.23   0
   1   7  -8   -2.21   12.78   0
   1  10  -3   18.83   10.55   0
   1  11   0   19.21   12.21   0
   1  11   1   35.38   12.95   0
   1  11   2    5.65   12.53   0
   1  11   3    2.09   13.85   0
   2   2 -13    0.83   10.04   0
   2   7 -10   -2.67   11.32   0
   3   2 -14   11.77   10.20   0
   3   6 -12   14.47   11.19   0
   3  10  -8   10.62    9.86   0
   4   8 -11    0.07    8.87   0
   4   9 -10   -5.72    8.87   0
   4  14  -1    0.98    8.49   0
   5   3 -14   -2.08    9.55   0
   5   8 -11    1.55    6.95   0
   5   9 -10   -2.24    7.03   0
   5  12  -6   -2.48    6.52   0
   5  13  -4    3.95    6.31   0
   0   1  -8   15.21   10.46   0
   0   2  -8   -0.77   11.22   0
   0   7  -4   34.00   14.84   0
   0   8  -1   30.49   12.73   0
   0   8   1   34.90   13.41   0
   1   3 -11   15.03   10.00   0
   1   5 -10   15.20   11.34   0
   1   8  -7    9.88   11.32   0
   2  -2 -13    6.82    9.50   0
   2   6 -11    6.35    9.41   0
   2   9  -8   12.61    9.74   0
   2  11  -5    8.57   10.46   0
   2  13   2   -0.58   11.49   0
   2  13   3    8.16   12.59   0
   3  12  -5   -9.11    8.64   0
   3  14   1    6.22   10.60   0
   3  14   2   -1.15    9.93   0
   3  14   4   -1.30   10.30   0
   4   7 -12   -0.64    9.46   0
   4  10  -9    6.77    8.46   0
   4  12  -6   -9.93    8.45   0
   4  13  -4    4.30    8.18   0
   5   7 -12   -1.43    7.35   0
   0   3  -8    7.85    9.85   0
   0   8   2    4.44   12.09   0
   1   9  -6   18.49   12.71   0
   1  10  -4   23.23   10.47   0
   1  11   4   76.37   15.64   0
   2   3 -13    0.09   10.61   0
   2   5 -12   -9.67   11.39   0
   2  10  -7    1.75    9.15   0
   2  13   1    2.90   10.15   0
   2  13   4   -4.67   12.83   0
   3   3 -14    7.88   11.15   0
   3   5 -13   -6.16   10.67   0
   3  11  -7    0.87    7.47   0
   3  13  -3   11.75    7.72   0
   3  14   5    1.73   11.51   0
   4   4 -14    2.50   11.55   0
   5  11  -8   -0.59    5.71   0
   5  14  -2   -0.88    6.20   0
   0   4  -8    6.32   13.05   0
   1  -2 -11   12.72    9.09   0
   1   1 -12   76.42   10.23   0
   1   4 -11  -13.42   11.72   0
   1  10   6    6.12   14.16   0
   1  11  -2   17.33   12.66   0
   2  13   0  -10.88   10.86   0
   3   8 -11  -12.55   10.01   0
   3   9 -10    8.98    9.37   0
   3  14   0    0.11    9.43   0
   4   0 -15   -3.44   12.13   0
   4   1 -15  -13.61   13.20   0
   4   6 -13   -0.05    8.51   0
   4  11  -8    0.63    6.13   0
   4  14  -2   -3.18    8.10   0
   5   4 -14   -3.48    8.80   0
   5   6 -13    1.22    7.31   0
   0   1  -9  376.45   12.55   0
   0   5   4    0.41   15.00   0
   0   6   4   -5.44   13.19   0
   0   8  -4   -0.09   13.95   0
   0   8   3   94.42   14.50   0
   0   9   0   16.06   13.06   0
   1   0 -12    0.87    9.07   0
   1   2 -12    3.47   10.23   0
   1   6 -10    8.20   11.72   0
   1   6   7    1.32   12.30   0
   1   7  -9    7.50    9.60   0
   1   8  -8    7.88   11.19   0
   1  10  -5    4.77   10.31   0
   1  11  -3    9.75   12.64   0
   2   4 -13    2.48   10.82   0
   2   7 -11   -4.82   10.66   0
   2   8 -10    1.70    9.37   0
   2  12  -4    1.62    8.79   0
   2  13  -1   34.30   10.99   0
   2  13   5    3.32   13.28   0
   3   4 -14    4.96   10.38   0
   3   7 -12    3.24    8.41   0
   3  10  -9    2.28    9.84   0
   3  12  -6    0.47    9.31   0
   3  13  -4    5.95    9.95   0
   3  14  -1   -0.50    9.28   0
   4   2 -15    0.68   13.00   0
   4  13  -5   -5.30    7.80   0
   5  13  -5    0.99    4.88   0
   0   3  -9   36.24   12.32   0
   0   5  -8  100.35   14.11   0
   0   9  -2   17.15   13.89   0
   0   9  -1   15.76   10.32   0
   1  -1 -12    7.12   10.33   0
   1   3 -12    1.93   11.09   0
   1   9  -7   14.48    9.94   0
   1  11   5   81.49   15.99   0
   2   0 -14   -9.32   10.17   0
   2   1 -14    1.11    9.39   0
   2   6 -12   -3.03   10.80   0
   2  10  -8    4.40   10.43   0
   2  13  -2   -0.24   10.52   0
   3   6 -13   -6.19   11.27   0
   3  11  -8   -0.75    9.15   0
   4   5 -14    4.65   10.38   0
   4   9 -11    0.45    7.76   0
   4  12  -7    3.92    6.74   0
   4  14  -3   -1.69    7.44   0
   4  15   2   -0.63    9.87   0
   5  12  -7    1.09    5.08   0
   0   8  -5   34.60   14.65   0
   0   9   2   82.69   13.39   0
   1   9   7   -1.13   18.27   0
   1  10  -6   47.84   12.44   0
   1  11  -4   14.03   13.44   0
   1  12   1   57.04   13.75   0
   1  12   2    8.30   13.46   0
   2  -1 -14    1.82    9.52   0
   2   2 -14    7.72    9.53   0
   2  12  -5    1.06    9.68   0
   3   1 -15   -2.28   10.10   0
   3  14  -2   -8.73    9.44   0
   4   3 -15   -7.48   12.13   0
   4   8 -12    5.28    7.23   0
   4  10 -10    3.21    6.60   0
   4  15   1   -1.61    8.69   0
   5   8 -12   -3.79    6.26   0
   5   9 -11    1.13    4.91   0
   5  10 -10    4.21    5.43   0
   1   4 -12    3.52   11.12   0
   1   7 -10   14.85   12.12   0
   1   8  -9   -8.66   12.04   0
   1  12  -1   16.57   12.95   0
   1  12   3   11.68   13.39   0
   2  -3 -13   -1.18    9.34   0
   2   3 -14   47.63   11.41   0
   2   5 -13   11.31   10.84   0
   2  11  -7   -5.01    7.97   0
   2  13  -3    2.80   10.28   0
   2  13   6    4.46   18.13   0
   3   2 -15   -6.57   11.06   0
   3   5 -14   22.71   11.48   0
   3  12  -7    1.70    8.11   0
   3  13  -5    1.27    9.45   0
   4   7 -13    2.52    8.42   0
   4  15   0    0.84    8.36   0
   5  11  -9   -0.21    4.85   0
   0   1 -10   15.16   11.19   0
   0   2 -10    7.55    9.12   0
   0   3 -10   -0.99   12.10   0
   0   5  -9   10.01   13.31   0
   0   8  -6  108.40   15.47   0
   0   8   4   22.23   13.68   0
   0   9  -4   47.76   13.99   0
   0   9   3   12.82   12.82   0
   0  10   0    7.75   13.39   0
   1  -2 -12    3.68   10.73   0
   1   1 -13    6.65    9.67   0
   1   6 -11    8.89    9.22   0
   1  12  -2  -10.57   11.90   0
   1  12   4   39.90   16.08   0
   2   7 -12    7.30   10.31   0
   2   8 -11   -1.90    8.87   0
   2   9 -10    0.11    9.79   0
   3   3 -15  -11.57   12.58   0
   3   9 -11    5.78    8.01   0
   3  10 -10    1.91    8.48   0
   4  13  -6   -3.85    6.08   0
   4  14  -4    5.45    6.74   0
   0  -1  -9    3.79   10.08   0
   0   0 -10   -3.06   10.12   0
   0   4 -10   83.51   12.44   0
   0  10  -2   12.79   13.45   0
   0  10  -1   18.18   14.74   0
   0  10   1  115.43   14.40   0
   1   0 -13   54.76    9.76   0
   1   2 -13    3.96   10.66   0
   1   5 -12   40.32   13.10   0
   1  10  -7   -0.84   12.30   0
   1  11  -5   -0.85   10.27   0
   2   4 -14  -12.96   10.56   0
   2  14   0   23.66   12.23   0
   2  14   1   24.21   11.42   0
   2  14   2   -2.55   10.89   0
   2  14   3    8.26   12.35   0
   3   7 -13    2.94    9.70   0
   3  11  -9    1.84    8.76   0
   3  14  -3    0.71    7.17   0
   3  15   2    7.99   10.10   0
   4   4 -15   -1.32   10.58   0
   4   6 -14   -7.10    9.19   0
   4  12  -8   -4.80    5.96   0
   4  15  -1    3.55    7.61   0
   0  -2  -7   14.74   13.80   0
   0   6  -9   -6.67   13.51   0
   0   7  -8    0.35   14.56   0
   0   9  -5    4.63   11.34   0
   0  10  -3   25.44   14.90   0
   0  10   2   -1.33   13.47   0
   1  -1 -13    6.67   11.04   0
   1   3 -13    6.21   12.12   0
   1  11   6   18.15   18.02   0
   1  12  -3   13.63   11.57   0
   2   6 -13    1.63    9.09   0
   2  11  -8   21.32    9.65   0
   2  13  -4    6.40    8.76   0
   2  14  -1    2.33   11.47   0
   2  14   4   -2.66   14.00   0
   3  13  -6    0.79    8.50   0
   3  15   1   -2.89    9.09   0
   3  15   3    0.15   10.77   0
  -1   4  -4    8.45   15.68   0
  -1   4  -3   85.02   16.53   0
   0   1 -11   30.80   10.60   0
   0   2 -11   38.82   11.27   0
   0   5 -10   11.64   12.95   0
   0   8  -7   13.99   12.45   0
   1   4 -13   54.47   11.90   0
   1   7 -11   -0.01    9.37   0
   1   8 -10   24.38   10.84   0
   1  11  -6    4.09   11.59   0
   1  12  -4   27.34   13.01   0
   2   1 -15   -2.89   10.90   0
   3   4 -15    7.95   11.24   0
   3   6 -14   -9.24   10.82   0
   3  12  -8   -0.41    7.89   0
   3  14  -4    3.67    8.84   0
   3  15   0   -2.98    8.57   0
   4  10 -11    4.71    6.74   0
  -1   3  -5   13.45   14.57   0
  -1   3  -4   11.85   11.96   0
  -1   3  -3   15.55   15.27   0
  -1   4  -2   21.23   15.78   0
  -1   5  -4   -9.30   15.76   0
  -1   5  -3    0.28   12.96   0
  -1   5  -2  328.50   16.30   0
   0  -1 -10   15.34   10.41   0
   0   3 -11    2.03    9.42   0
   0   9  -6   49.18   12.38   0
   0   9   4    4.52   13.36   0
   0  10  -4   71.04   15.56   0
   0  10   3   20.45   15.63   0
   1   6 -12    7.97   10.24   0
   1   7   7   24.99   25.75   0
   1  12   5   15.39   15.97   0
   1  13   0    1.86   12.55   0
   1  13   1   21.66   13.35   0
   2   2 -15   -7.52   10.04   0
   2   5 -14    0.32   10.93   0
   2   8 -12    4.81   10.22   0
   2   9 -11   -1.56   10.94   0
   2  10 -10    2.19    9.78   0
   2  12  -7    3.62   10.05   0
   2  13  -5   -1.61   10.09   0
   2  14  -2    7.48   10.44   0
   3  15  -1   -2.48    8.52   0
   4   5 -15   -1.30    9.23   0
   4   8 -13   -2.02    6.69   0
   4  11 -10    3.47    5.22   0
   4  13  -7    0.28    5.25   0
   4  14  -5   -1.24    6.27   0
  -1   3  -6    5.61   14.26   0
  -1   4  -6    6.68   15.26   0
  -1   5  -5    6.40   12.50   0
  -1   5  -1 1049.88   17.20   0
  -1   6  -4   23.36   16.68   0
  -1   6  -3   14.00   12.90   0
  -1   6  -2   36.94   12.19   0
   0   0 -11   -2.82   10.27   0
   0   4 -11   31.41   11.09   0
   0   6 -10   64.88   13.98   0
   0   7  -9   13.55   11.99   0
   0   8  -8    0.08   15.85   0
   0  11  -1   11.64   14.65   0
   0  11   0   17.80   14.56   0
   0  11   1   62.88   15.57   0
   1   1 -14   10.43   12.66   0
   1   5 -13    1.16   12.78   0
   1  13  -1   -5.94   12.89   0
   2  -1 -15    2.52   11.20   0
   2   3 -15    0.86   11.13   0
   2   7 -13    7.24   10.57   0
   2  14   5    4.78   15.21   0
   3   1 -16    4.46   11.09   0
   3   5 -15    3.63   10.56   0
   3   8 -13   -1.08    9.32   0
   3   9 -12    0.41    7.25   0
   3  10 -11   -2.28    6.84   0
   4   7 -14    1.90    8.07   0
  -1   2  -6   53.79   14.16   0
  -1   2  -5  191.73   12.52   0
  -1   2  -4   32.10   12.53   0
  -1   3  -2   27.56   11.98   0
  -1   4  -1  232.83   12.47   0
  -1   6  -5  186.15   16.97   0
  -1   6  -1   28.18   11.36   0
  -1   7  -3    9.50   16.23   0
  -1   7  -2   -4.31   15.05   0
   0   5 -11    7.80   13.16   0
   0   9  -7   -7.82   14.59   0
   0  10  -5   21.64   12.04   0
   0  11  -2   34.03   15.88   0
   0  11   2   14.17   16.92   0
   1  -2 -13   -4.29   12.28   0
   1   0 -14    1.25   11.99   0
   1   2 -14    1.12   10.58   0
   1   3 -14  -19.17   12.62   0
   1   8 -11    4.83   11.09   0
   1   9 -10    6.58   11.24   0
   1  11  -7    0.29    9.43   0
   1  12  -5   18.26    9.43   0
   1  13  -2    3.85   12.31   0
   2  14  -3   -0.31   10.14   0
   3   2 -16   -3.62   12.41   0
   3   7 -14    4.53    9.09   0
   3  11 -10    1.80    6.63   0
   3  13  -7   -0.25    6.70   0
   3  14  -5    6.99    7.92   0
   3  15  -2    9.12    8.30   0
   4  12  -9    2.69    5.30   0
  -1   2  -7   42.33   13.84   0
  -1   2  -3    1.90   11.85   0
  -1   3  -7    9.07   11.61   0
  -1   4  -7   31.32   12.59   0
  -1   5   0   95.07   14.58   0
  -1   6   0   97.20   14.00   0
  -1   7  -4   46.70   17.35   0
  -1   7  -1   12.75   13.75   0
   0  -2  -9    7.41   12.14   0
   0  -1 -11  207.18   13.16   0
   0   1 -12   45.18   11.53   0
   0   2 -12   -4.10   11.49   0
   0   3 -12   34.37   12.57   0
   0  10  -6  -16.70   14.46   0
   0  11  -3    3.88   12.31   0
   1   7 -12    0.26    9.83   0
   1  10  -9   11.22   11.15   0
   1  13   4    8.90   19.08   0
   2   4 -15   -0.31   10.98   0
   2   6 -14    6.87    9.71   0
   2  12  -8   11.48    9.15   0
   2  13  -6   -5.46    9.15   0
   3   3 -16    1.47   12.82   0
   3  12  -9    2.43    6.86   0
  -1   1  -6  128.24   14.31   0
  -1   3  -8   36.14   14.62   0
  -1   3  -1  421.70   16.90   0
  -1   7  -5  -15.12   17.04   0
  -1   7   0   27.87   14.09   0
   0   0 -12   29.30   12.80   0
   0   4 -12   -1.82   13.40   0
   0   7 -10   52.90   11.62   0
   0   7   5  100.69   16.38   0
   0   8  -9    2.86   12.21   0
   0   8   5  490.47   18.08   0
   0   9  -8   -1.42   14.75   0
   0  10   4   20.28   15.40   0
   0  11  -4  -17.98   15.81   0
   1  -1 -14   26.62   11.68   0
   1  -1   1 1052.48   21.93   0
   1   6 -13    1.47   11.94   0
   1  11  -8    1.01    9.78   0
   1  12  -6    5.02   10.32   0
   2   9 -12    1.78    9.38   0
   2  14  -4    8.28    9.94   0
   3  15  -3    7.60    8.67   0
  -1   1  -7  -10.75   13.30   0
  -1   1  -5  256.17   12.51   0
  -1   2  -8   13.15   13.58   0
  -1   2  -2   -0.45   16.37   0
  -1   4  -8    1.06   12.47   0
  -1   4   0   67.84   15.77   0
  -1   8  -4   23.34   16.09   0
  -1   8  -2    5.35   12.58   0
  -1   8  -1   21.28   14.77   0
   0  -2 -10    0.19   13.42   0
   0   6 -11    1.63   11.25   0
   0  11   3   62.79   15.90   0
   1  13  -4    6.10   12.06   0
   2   5 -15    5.74   11.64   0
   2   8 -13   -3.33    9.84   0
   2  10 -11   -1.91    8.00   0
   2  15   0   -0.62   10.98   0
   2  15   1    1.36    9.96   0
   2  15   2    1.25   11.56   0
   3   6 -15    0.36   10.36   0
   3  14  -6    5.15    7.58   0
  -1   1  -8  105.63   13.28   0
  -1   1  -4   99.28   12.78   0
  -1   3  -9    4.17   14.39   0
  -1   6   1  161.45   14.26   0
  -1   7   1  284.23   15.62   0
  -1   8  -5   -9.84   16.60   0
  -1   8   0   72.78   15.59   0
   0   9   5   47.37   16.47   0
   0  10  -7    9.67   11.72   0
   0  11  -5   -4.01   12.82   0
   0  12  -2  134.08   16.85   0
   0  12  -1   19.40   15.66   0
   0  12   0    7.76   16.71   0
   0  12   1   -0.06   17.10   0
   1   5 -14    8.06   11.89   0
   1   8 -12   -2.00   11.05   0
   1   9 -11   -2.07   10.80   0
   1  12   6   35.02   22.03   0
   1  14   0    0.92   13.73   0
   1  14   1   -2.95   15.82   0
   2   1 -16    2.32   10.80   0
   2   2 -16    8.89   11.71   0
   2   7 -14   -1.32   10.98   0
   2  11 -10    5.03    7.02   0
   2  13  -7   -3.33    9.51   0
   2  15  -1    1.99    9.86   0
   2  15   3    5.80   12.63   0
   3   4 -16    2.46   11.47   0
   3   9 -13    1.06    8.26   0
   3  10 -12   -2.09    6.63   0
   3  11 -11    2.22    7.11   0
   3  13  -8   -2.77    6.24   0
  -1   2  -9    7.97   11.39   0
  -1   4  -9   10.08   12.02   0
  -1   5   1   50.24   13.46   0
  -1   6  -8   -2.11   17.93   0
  -1   7  -7   -7.13   18.27   0
  -1   9  -3    9.00   17.23   0
  -1   9  -2   12.83   16.43   0
  -1   9  -1  164.87   16.31   0
   0  -1 -12   32.07   13.25   0
   0   1 -13   -0.97   12.34   0
   0   2 -13   34.91   12.47   0
   0   7 -11   -7.82   13.65   0
   0   9  -9    8.99   14.12   0
   0  12  -3   35.72   14.87   0
   1   1 -15    3.07   10.65   0
   1   2 -15   -3.92   10.52   0
   1   3 -15    1.69   13.13   0
   1   7 -13    1.74   11.14   0
   1  10 -10   -4.33    8.88   0
   1  12  -7    9.45    8.77   0
   1  13  -5   10.87   12.46   0
   1  13   5   -0.38   23.12   0
   1  14  -1    4.84   12.93   0
   1  14   2    2.06   15.81   0
   2   0 -16    8.11   10.79   0
   2   3 -16    4.89   11.35   0
   2  12  -9   12.02    8.67   0
   2  14  -5    0.61    9.08   0
   2  15  -2    0.82   10.40   0
   3   8 -14    1.22    8.72   0
   3  15  -4   -1.66    7.94   0
  -1   1  -9    4.67   12.70   0
  -1   1  -3   12.96   16.46   0
  -1   5  -9    9.60   12.73   0
  -1   8  -6    9.95   13.93   0
  -1   8   1   34.39   14.10   0
  -1   9  -4    2.68   17.30   0
  -1   9   0    5.82   15.30   0
   0   0 -13    3.91   13.38   0
   0   4 -13   13.22   13.93   0
   0   6 -12   -5.86   13.80   0
   0  10  -8   -0.47   13.90   0
   0  11  -6   38.90   11.87   0
   0  11   4   11.81   17.58   0
   1  -2  -1  181.30   12.36   0
   1   0 -15   16.77   10.98   0
   1  11  -9    5.68    8.79   0
   1  14  -2    3.43   11.96   0
   1  14   3    4.69   16.98   0
   2   6 -15    2.05   10.94   0
   3   5 -16   10.07   12.37   0
   3  12 -10   -0.95    6.14   0
  -1   0  -7  467.84   17.21   0
  -1   0  -6  102.73   15.69   0
  -1   2 -10   -1.76   13.24   0
  -1   3 -10    0.14   11.35   0
  -1   3   0   -6.21   16.03   0
  -1   6  -9    9.00   16.86   0
  -1   7  -8    3.03   17.88   0
  -1   8  -7   -4.63   17.38   0
  -1   9  -5   -2.74   17.26   0
   0  -2 -11   42.87   13.80   0
   0   6   5  170.06   30.64   0
   0  12  -4   11.33   13.71   0
   1   4 -15    1.28   12.11   0
   1   6 -14    8.93   10.10   0
   1  13  -6    5.43   10.31   0
   1  14  -3   -7.48   11.68   0
   2   4 -16   -0.61   11.68   0
   2   9 -13   -5.37    9.05   0
   2  10 -12   -3.90    9.30   0
   2  15  -3   -2.30    9.89   0
   3   7 -15   -5.89    9.28   0
  -1   0  -8    3.40   13.65   0
  -1   0  -5   56.51   16.64   0
  -1   1 -10   25.26   13.28   0
  -1   2  -1    3.86   13.57   0
  -1   4   1  106.75   16.79   0
  -1   5 -10   27.63   15.59   0
  -1   7   2   28.10   14.98   0
  -1   9   1   -5.58   15.53   0
  -1  10  -2   11.24   18.03   0
  -1  10  -1    4.84   17.82   0
   0   5 -13   -3.97   12.23   0
   0   8 -11   17.99   13.38   0
   0   9 -10  -10.54   13.66   0
   0  10   5    1.84   16.88   0
   0  11  -7  -13.97   13.98   0
   0  12   3   24.33   17.48   0
   1   8 -13    6.85   11.06   0
   1   9 -12    4.03   11.16   0
   1  10 -11   -9.48   10.34   0
   1  12  -8    2.81    8.21   0
   2   8 -14   12.18    9.54   0
   2  11 -11    3.12    8.01   0
   2  13  -8    2.13    6.91   0
   2  14  -6    8.13    7.20   0
  -1   0  -9   13.59   14.09   0
  -1   2 -11    7.02   12.97   0
  -1   6   2    4.86   14.04   0
  -1   7  -9  111.77   18.53   0
  -1   8  -8   27.06   18.34   0
  -1   8   2  115.79   15.14   0
  -1   9  -6   31.30   14.49   0
  -1  10  -4   -1.18   19.38   0
  -1  10  -3    0.34   14.04   0
  -1  10   0  129.20   18.08   0
   0  -1 -13    0.19   13.21   0
   0   1 -14   17.06   13.22   0
   0   2 -14   10.56   12.77   0
   0   3 -14   18.70   13.81   0
   0   7 -12   -9.29   12.14   0
   0  10  -9  -15.60   12.83   0
   0  13  -2    8.82   15.38   0
   0  13  -1   30.05   16.54   0
   0  13   0   38.20   16.09   0
   1   2   4   52.20    9.83   0
   1   5 -15   -5.94   12.56   0
   1  11 -10   -4.47    9.90   0
   1  14  -4   -4.55   11.00   0
   1  14   4   18.33   20.62   0
   2   5 -16    6.92   11.93   0
   2  12 -10    0.82    7.68   0
  -1   4 -11   -0.46   12.81   0
  -1   9  -7    4.45   16.92   0
  -1  10  -5   94.42   18.92   0
   0  -2 -12    6.08   13.77   0
   0   4 -14   11.11   13.67   0
   0  11  -8    1.06   12.14   0
   0  12  -6   -3.60   12.96   0
   1   2 -16   -3.43   12.56   0
   1   7 -14   17.96    9.47   0
   1  13  -7   -3.15   10.49   0
   2   7 -15   -0.94    9.97   0
   2  15  -4   -2.89    8.65   0
  -1   0 -10    2.69   14.19   0
  -1   0  -4    9.39   13.82   0
  -1   1 -11   -3.38   11.29   0
  -1   5 -11   14.01   13.47   0
  -1   5   2    4.76   16.76   0
  -1   9   2   40.17   15.02   0
  -1  10   1    1.98   17.77   0
   0   0 -14   13.62   12.96   0
   0  12   4    6.34   21.36   0
   0  13   2    8.77   19.08   0
   1   1 -16   -4.08   11.25   0
   1   3 -16   11.29   11.66   0
   1   5   6    2.29   12.40   0
   1  12  -9    8.26    9.47   0
   1  14  -5    4.68   10.80   0
   2   2 -17    6.47   12.87   0
   2  14  -7   -0.32    7.82   0
  -1   2 -12    9.26   14.30   0
  -1   3 -12    4.77   15.30   0
  -1   6 -11   67.28   17.05   0
  -1   7 -10   -3.86   13.35   0
  -1   8  -9   44.31   14.23   0
  -1   9  -8   14.78   17.30   0
  -1  10  -6    0.22   13.51   0
  -1  11  -3    8.59   19.32   0
  -1  11  -2   29.20   19.15   0
   0   5 -14   45.21   14.22   0
   0   8 -12    7.53   11.00   0
   0   9 -11   10.72   10.55   0
   0  10 -10   22.96   12.83   0
   0  11   5   30.52   20.37   0
   0  13  -4    8.06   13.98   0
   1   0 -16   20.03   13.21   0
   1   4 -16   11.10   13.25   0
   1   6 -15    3.56    9.81   0
   1  15  -1    1.93   12.19   0
   1  15   0   12.76   12.27   0
   2   1 -17    4.36   12.07   0
   2   3 -17   12.19   13.88   0
   2  13  -9   -3.94    6.33   0
  -1  -1  -8    8.73   15.17   0
  -1  -1  -7  248.49   17.29   0
  -1   0 -11    1.59   14.39   0
  -1   1 -12    5.15   13.33   0
  -1   4 -12    8.60   13.87   0
  -1  10   2   83.97   17.43   0
  -1  11  -4    0.55   19.09   0
  -1  11   0   25.20   19.93   0
   0  -1 -14   -1.83   14.83   0
   0   2 -15   21.34   13.37   0
   0  11  -9   -4.81   12.48   0
   0  12  -7    0.46   11.04   0
   0  13  -5    6.92   13.99   0
   0  13   3   50.99   22.10   0
   1  -3  -4   77.22   17.73   0
   1   8 -14   -2.64    9.93   0
   1   9 -13   -1.98    8.26   0
   1  10 -12   -7.17    8.62   0
   1  11 -11    2.81    8.88   0
   1  13  -8    7.15    8.79   0
   1  15  -2   -6.74   11.03   0
   1  15   2    2.26   15.25   0
   2   6 -16    4.25   11.04   0
   2   9 -14    0.72    9.09   0
   2  10 -13    0.69    6.73   0
   2  11 -12   -1.27    7.50   0
   2  15  -5    2.71    8.40   0
  -2   4  -5  132.00   20.64   0
  -2   5  -4   22.79   21.35   0
  -2   6  -4   80.88   21.41   0
  -1  -1  -9  212.53   16.01   0
  -1   5 -12   35.00   13.93   0
  -1   7 -11   16.33   17.13   0
  -1   7   3   30.67   16.67   0
  -1   8   3   63.84   14.84   0
  -1  10  -7    8.06   13.55   0
  -1  11  -5   57.45   18.50   0
  -1  11   1   -0.43   18.58   0
   0  -2 -13   72.13   16.39   0
   0   1 -15   45.90   13.45   0
   0   3 -15    5.80   13.39   0
   0   6 -14    9.22   13.11   0
   1  14  -6    2.07    8.95   0
   1  15  -3   -5.88   10.59   0
   2   4 -17    0.36   15.03   0
   2   8 -15    0.11    9.90   0
   2  12 -11   -3.40    6.28   0
  -2   3  -6  112.56   19.81   0
  -2   4  -4  -11.78   19.41   0
  -2   5  -3   23.16   19.95   0
  -2   7  -5   25.73   20.50   0
  -2   7  -4    8.98   20.43   0
  -2   7  -3   57.29   18.81   0
  -1  -1 -10   15.38   14.29   0
  -1   0 -12   19.69   14.38   0
  -1   2 -13   -0.41   15.44   0
  -1   3 -13   -0.15   16.28   0
  -1   3   1 1214.62   22.56   0
  -1   6 -12   -3.16   16.20   0
  -1   9  -9   -5.72   14.56   0
  -1   9   3   16.64   15.27   0
  -1  11  -6   44.19   18.21   0
   0   0 -15    9.46   15.46   0
   0   4 -15    1.46   11.20   0
   0   9 -12    0.73   12.46   0
   0  10 -11   -1.20   11.52   0
   0  12  -8   -0.31   11.41   0
   0  13  -6    5.55   11.72   0
   0  14  -2   -1.89   15.34   0
   0  14  -1    4.36   16.54   0
   0  14   0   20.76   17.96   0
   1  -1   0   24.09   13.62   0
   1   5 -16    6.11   12.25   0
   1   7 -15   -1.86   11.07   0
   1  15   3   -3.24   19.50   0
  -2   3  -7   39.78   15.88   0
  -2   4  -8   17.70   19.71   0
  -2   4  -3   -2.05   19.37   0
  -2   5  -2    2.85   19.74   0
  -2   6  -7    9.33   18.09   0
  -2   6  -2  238.31   20.40   0
  -2   7  -6   89.13   21.17   0
  -2   7  -2   -6.53   19.79   0
  -1   1 -13   -0.65   14.87   0
  -1   4 -13   -5.62   14.49   0
  -1   6   3  302.20   18.77   0
  -1  10  -8    1.70   14.36   0
  -1  11   2   12.21   23.13   0
  -1  12  -3   10.90   19.16   0
  -1  12  -2   13.08   20.24   0
  -1  12  -1    2.58   20.37   0
   0   5 -15   13.45   14.18   0
   0   8 -13   11.28   10.87   0
   0  11 -10    4.43   10.89   0
   0  14  -3    3.55   14.26   0
   0  14   1   -2.94   17.85   0
   1  15  -4   -3.84   10.29   0
  -2   2  -7   12.91   19.35   0
  -2   2  -6  204.81   20.38   0
  -2   3  -4   44.84   16.33   0
  -2   4  -9   35.26   19.05   0
  -2   6  -8    6.66   21.24   0
  -2   7  -7   18.42   21.51   0
  -2   8  -5    8.17   20.44   0
  -2   8  -4    4.43   16.04   0
  -2   8  -3   44.15   17.02   0
  -2   8  -2   -2.30   19.45   0
  -1  -1 -11   82.55   15.99   0
  -1   4   2  835.37   21.46   0
  -1   5 -13   -0.69   15.53   0
  -1   7 -12    7.74   15.63   0
  -1   8 -11   -0.65   15.25   0
  -1   9 -10   -4.72   15.77   0
  -1  10   3   17.74   17.18   0
  -1  11  -7   -4.15   15.96   0
  -1  12   0    5.77   22.03   0
   0   7 -14    7.74   10.84   0
   1   2 -17    0.42   11.57   0
   1   6 -16   -4.20   11.19   0
   1  10 -13    5.47    8.92   0
   1  13  -9    3.96    9.03   0
   1  14  -7    7.28    9.30   0
  -2   2  -8   -3.44   15.85   0
  -2   3  -9    0.31   14.81   0
  -2   5  -9    7.56   16.21   0
   0  14  -4    2.69   11.09   0
   1   9 -14   -4.08    8.08   0
  -7  -2   4   11.75   10.16   0
  -7  -2   5    2.28    9.83   0
  -7  -2   6   -0.48   10.08   0
  -7   1  13    3.68    5.03   0
  -7   2  14    3.07    4.26   0
  -6  -4   4   60.27   13.03   0
  -6  -4   5   25.86   13.92   0
  -6  -3   9   -1.55    9.30   0
  -6  -1  13   -1.47    7.93   0
  -5  -4   9    1.50   15.75   0
  -4  -5   1    8.76   15.88   0
  -4  -5   7   -2.36   19.33   0
  -4  -4  10    2.88   14.34   0
  -4  -3  12   20.14   13.53   0
  -3  -3  12    2.54   14.51   0
  -2   0  16   41.72   14.05   0
  -2   1  17   -0.39   12.98   0
  -2   2  18    8.80   13.44   0
  -1  -3   9   15.72   13.75   0
  -1  -2  -1  135.55   18.60   0
  -1   1  16   -0.19   12.63   0
  -1   2  17    5.80   14.11   0
   0  -2   7  136.08   14.45   0
   0  -1   1  578.46   21.94   0
  -7  -2   3    3.87   10.36   0
  -7  -2   7    5.81    8.05   0
  -7  -2   8    6.79    8.44   0
  -7  -1  10    5.52    6.28   0
  -6  -4   3  134.24   11.38   0
  -6  -4   6    6.58    9.97   0
  -6  -3   0   28.78   10.90   0
  -5  -5   2   18.18   14.13   0
  -5  -5   3   -3.83   12.06   0
  -5  -5   4   44.80   13.15   0
  -5  -5   5   -6.60   12.57   0
  -5  -5   6   -6.65   15.21   0
  -5  -3  -2    3.88   11.56   0
  -5   0  16    4.98    9.96   0
  -5   1  17   -0.15    9.06   0
  -4  -2  14    2.16   12.45   0
  -3  -5   7    3.29   15.49   0
  -3  -2  14   28.45   13.99   0
  -2  -4   9    3.86   12.94   0
  -2   3  19   -0.93   15.03   0
  -1   3  18   -4.09   15.34   0
   0  -2   3    5.04   19.02   0
   0   1  14    1.85   11.50   0
  -7  -1   1    2.60   10.25   0
  -6  -4   2   24.07    9.98   0
  -6  -4   7   22.41   10.29   0
  -6  -3  10   -0.32    8.12   0
  -6  -2  12    0.51    8.26   0
  -5  -5   1  146.47   13.01   0
  -5  -5   7   -6.22   14.58   0
  -5  -4  -1    0.43   11.20   0
  -5  -4  10   27.59   15.32   0
  -5  -3  12   -3.21    9.47   0
  -5  -1  15    6.16    8.90   0
  -5   2  18   -3.05    7.56   0
  -4  -5   8   19.02   15.45   0
  -4  -4  -2   22.90   13.16   0
  -3  -5   8   -6.16   17.83   0
  -3  -1  -4  314.80   25.99   0
  -2  -5   3   -0.54   15.53   0
  -2  -3  -2  816.96   18.48   0
  -2  -1  15   -4.52   13.64   0
  -1  -4   5   -7.80   15.30   0
  -1  -2  12   -0.23   13.94   0
  -1   0  15   35.34   13.76   0
   0  -2   8    5.55   14.26   0
  -7  -2   2    2.49    9.22   0
  -7  -2   9   -3.37    6.67   0
  -7  -1  11    1.47    5.35   0
  -6  -4   1    8.70   11.45   0
  -6  -4   8   -1.25    9.72   0
  -6  -1  14    2.31    7.92   0
  -6   0  15    3.74    6.49   0
  -6   1  16    1.89    5.72   0
  -5  -2  14    1.64   11.33   0
  -4  -3  13    1.50   11.55   0
  -4  -1  -4   -0.52   12.71   0
  -4  -1  16   -1.79   12.90   0
  -4   0  17    5.84   11.98   0
  -4   1  18    4.30   11.14   0
  -3  -4  -2  126.42   15.51   0
  -3  -4  11   -7.98   18.58   0
  -3  -3  -3   20.01   20.72   0
  -3  -3  13   26.39   16.62   0
  -3  -1  16    3.31   17.06   0
  -3   0  17    1.99   13.97   0
  -3   1  -4    8.36   17.47   0
  -3   1  18   -2.87   12.22   0
  -2  -5   2   25.72   14.39   0
  -2  -5   6   12.63   13.25   0
  -2  -4  10   -4.34   14.64   0
  -2  -3  12    9.85   16.46   0
  -1  -4   3   60.47   12.91   0
  -1  -4   6    2.65   14.33   0
  -1  -3   0  256.75   16.57   0
   0  -1  11   36.83   12.26   0
  -7  -3   4    4.48    9.68   0
  -7  -3   5    2.12    9.50   0
  -7  -3   6    2.66    9.15   0
  -7   0  13    4.08    6.09   0
  -7   1  14   -1.95    3.63   0
  -6  -3  11    5.85    8.31   0
  -5  -5   0   10.85   12.16   0
  -5  -5   8   11.99   12.33   0
  -5  -4  11    3.25   12.32   0
  -4  -6   3   68.46   16.95   0
  -4  -6   4   -0.12   16.57   0
  -4  -5  -1  430.78   15.10   0
  -4  -5   9   22.90   13.92   0
  -3  -5   9   56.55   17.34   0
  -3   2  19    2.56   13.11   0
  -2  -5   7   -2.79   14.80   0
  -2  -4  -1   79.39   12.65   0
  -2  -2  14   27.73   14.93   0
  -1  -4   2   13.08   16.69   0
  -1  -4   7   24.12   13.73   0
  -1  -1  14   31.87   12.33   0
   0   0  13   -2.17   10.16   0
  -7  -3   3   11.10    9.72   0
  -7  -3   7    2.44    7.41   0
  -7  -2   1    1.55    9.67   0
  -7  -2  10    7.00    5.57   0
  -7  -1  12   -0.50    6.78   0
  -6  -5   3    9.42   11.87   0
  -6  -5   4   25.62   12.21   0
  -6  -5   5    4.42   12.95   0
  -6  -4   0   19.04   12.10   0
  -6  -4   9   -1.05    8.72   0
  -6  -3  -1   -6.42    9.40   0
  -6  -2  13    4.85    6.96   0
  -5  -5   9    2.18   14.12   0
  -5  -3  13    2.48   12.61   0
  -4  -6   2    1.79   11.92   0
  -4  -6   6   38.73   17.86   0
  -4  -4  12    0.00   15.36   0
  -4  -2  15   16.05   12.07   0
  -3  -5  -1   23.91   13.99   0
  -3  -2  15    7.43   15.17   0
  -2  -5   1   35.94   11.87   0
   0  -2   9  194.55   12.73   0
   1   1  10   10.82   12.84   0
  -7  -3   8   -1.76    6.85   0
  -6  -5   2    3.04   12.06   0
  -6  -5   6   -6.26    9.22   0
  -6  -4  10    1.70    9.80   0
  -5  -6   3    0.85   14.87   0
  -5  -6   4   15.99   12.29   0
  -5  -4  -2   -2.91    9.67   0
  -5  -1  16   -2.58    9.01   0
  -5   0  17    2.78    8.42   0
  -4  -6   1   71.44   12.97   0
  -4  -6   7   -4.53   18.16   0
  -4  -5  10    7.97   13.16   0
  -4  -3  14    6.78   13.77   0
  -3  -6   2  470.43   15.16   0
  -3  -6   6    7.86   18.06   0
  -3  -5  10   48.07   17.06   0
  -3  -4  12   51.57   17.46   0
  -2  -4  11    6.83   15.28   0
  -2  -3  13   10.52   15.70   0
  -1  -4   8   28.31   13.37   0
  -1  -3  11    7.28   14.05   0
   0  -2   2  265.85   19.42   0
  -7  -3   2    1.32    9.36   0
  -7  -3   9    6.75    7.05   0
  -7  -2  11   -1.13    5.83   0
  -6  -5   7    2.74    9.39   0
  -6  -3  12   -1.24    7.45   0
  -6  -1  15    3.30    6.44   0
  -6   0  16    0.31    5.60   0
  -5  -6   2   45.87   10.75   0
  -5  -6   6   19.28   12.10   0
  -5  -5  -1  117.01   12.13   0
  -5  -4  12   17.74   12.17   0
  -5  -2  15   -3.31    9.86   0
  -4  -6   0  579.33   15.85   0
  -3  -6   1   33.57   13.06   0
  -3  -3  14    9.17   15.75   0
  -2  -1  16   -7.10   14.52   0
  -2   0  17   -1.16   11.28   0
  -2   1  18    2.39   12.48   0
  -1  -4   1   20.94   17.21   0
  -1  -2  13    7.19   12.71   0
   0  -1  12   36.12   11.57   0
  -7  -4   4    6.45    9.27   0
  -7  -4   5   -8.18    9.57   0
  -7  -4   6   -4.24    8.35   0
  -7  -1  13   -3.81    5.63   0
  -6  -5   1   37.12   11.12   0
  -6  -5   8   18.32   10.44   0
  -6  -2  14    0.18    7.09   0
  -5  -6   1   34.61   13.23   0
  -5  -6   7    2.82   11.94   0
  -5  -5  10    2.92   10.51   0
  -4  -6   8   20.26   13.37   0
  -4  -5  11    0.51   14.61   0
  -4  -2  -4  175.05   12.83   0
  -2  -5   9   10.34   11.96   0
  -1   0  16   19.94   13.20   0
  -1   1  17    4.32   12.22   0
   0  -3   5    6.03   14.37   0
   0  -2  10    6.72   11.50   0
  -7  -4   3    5.19    9.00   0
  -7  -4   7    8.79    8.42   0
  -7  -3   1    0.43    9.71   0
  -7  -3  10   -0.20    7.11   0
  -6  -4  11    7.39    7.77   0
  -5  -6   8  -10.09   14.27   0
  -5  -3  14    4.24    8.88   0
  -4  -4  13   51.82   11.10   0
  -4  -2  16    0.73   11.53   0
  -4  -1  17    8.36   11.07   0
  -4   0  18   -7.07   10.47   0
  -3  -6   0   12.35   11.83   0
  -3  -6   8    1.55   12.13   0
  -3  -5  -2  296.42   16.71   0
  -3  -5  11  -14.97   16.08   0
  -3  -4  -3  179.31   20.20   0
  -3  -4  13   12.21   15.17   0
  -3  -1  17    7.10   12.41   0
  -3   0  18  -10.90   12.91   0
  -2  -6   3    1.38   14.28   0
  -2  -6   4   46.32   12.29   0
  -2  -6   5  155.77   15.50   0
  -2  -2  15    2.42   13.61   0
   0  -3   4   14.06   15.70   0
   0  -3   7  133.15   17.17   0
   0   1  15    0.00   12.94   0
  -7  -4   8    6.05    7.10   0
  -7  -2  12    2.74    4.82   0
  -6  -6   3   -9.78   11.89   0
  -6  -6   5    7.12   11.69   0
  -6  -5   0    6.40   10.24   0
  -6  -5   9    3.33    9.04   0
  -6  -3  13    3.92    6.32   0
  -5  -6   0   26.53   10.81   0
  -5  -5  11   20.36   11.34   0
  -4  -7   2   -7.53   14.82   0
  -4  -7   3   15.71   16.34   0
  -4  -7   4   -4.32   13.63   0
  -4  -7   5   40.50   16.99   0
  -4  -6  -1  245.62   14.47   0
  -4  -6   9    9.04   13.12   0
  -3  -2  -4   66.34   17.54   0
  -3  -2  16  -13.26   13.92   0
  -2  -6   2    2.68   11.31   0
  -2  -6   6    2.94   11.70   0
  -2  -4  -2   32.55   14.67   0
  -1  -5   4   10.01   11.78   0
  -1  -5   5   87.03   12.22   0
  -1  -4  10   19.58   13.37   0
  -1  -3  -1 1362.75   21.80   0
  -1  -1  15   11.86   11.23   0
   0   0  14    2.32   10.95   0
   1   0   7  446.94   17.41   0
  -7  -4   2    2.61    8.66   0
  -6  -6   2   34.02   11.75   0
  -6  -6   6   -0.67    9.84   0
  -5  -7   3    3.36   14.69   0
  -5  -4  13   -2.01    8.18   0
  -4  -7   1   14.90   15.19   0
  -4  -5  12   -8.12   12.33   0
  -4  -3  15    9.88   10.37   0
  -3  -7   5   12.21   17.26   0
  -3  -6  -1  247.63   13.99   0
  -3  -6   9    2.32   12.37   0
  -3  -3  15    0.74   13.69   0
  -2  -6   7   18.01   13.53   0
  -2  -3  14   96.23   14.66   0
  -1  -5   7   -4.49   13.40   0
  -1  -4   0    8.61   17.25   0
  -1  -2  14    8.86   12.88   0
  -1   2  -2    2.11    8.20   0
   0  -3   3   22.99   16.72   0
   0  -3   8    4.27   13.05   0
   1   0   6   69.07   13.63   0
   1   0   8    8.43   12.32   0
  -7  -4   9    3.52    7.63   0
  -7  -3  11    2.29    5.96   0
  -6  -5  10    1.20    7.06   0
  -6  -4  12    1.86    6.84   0
  -5  -7   5    8.23   10.75   0
  -5  -7   6   28.79   14.01   0
  -5  -4  -3    6.15    9.32   0
  -5  -2  16    6.97    8.01   0
  -5  -1  17   -7.66    7.30   0
  -4  -7   7   11.80   16.14   0
  -4  -6  10   15.77   11.27   0
  -4  -4  14   -0.14   12.90   0
  -3  -5  12    6.91   14.90   0
  -2  -6   8    5.50   14.69   0
  -2  -3  -3    4.18   15.78   0
   0   2   0    1.96    6.74   0
  -7  -5   4    3.03    8.97   0
  -7  -5   5   11.34    8.37   0
  -7  -5   6   12.63    8.13   0
  -7  -4   1   -3.56    9.53   0
  -6  -6   1   28.74   10.83   0
  -6  -6   8   -0.36   10.86   0
  -6  -5  -1   17.19   11.39   0
  -6  -2  15    4.29    4.72   0
  -5  -6  10   12.02   11.61   0
  -5  -5  12   -6.20   10.84   0
  -5  -3  15    0.67    7.58   0
  -4  -6  -2   22.61   13.81   0
  -4  -5  -3  375.30   14.61   0
  -3  -7   1   -6.08   12.36   0
  -3  -7   7   10.20   15.63   0
  -3  -6  10   33.11   16.33   0
  -3  -4  14  -14.40   14.37   0
  -2  -5  11   27.65   15.57   0
  -2  -4  13   -2.51   13.90   0
  -1  -5   8   50.99   12.79   0
  -1  -4  11   -6.31   14.98   0
   0  -3   9   43.29   13.97   0
   0  -2   1  269.10   17.73   0
   0  -1  13   -2.90   10.18   0
  -7  -5   3    3.77    8.75   0
  -7  -5   7    6.37    7.04   0
  -7  -4  10    1.23    6.49   0
  -6  -5  11    3.61    7.73   0
  -6  -4  -2   10.10   11.27   0
  -6  -3  14    0.07    5.57   0
  -5  -4  14    5.12    8.78   0
  -4  -7   8   12.37   13.57   0
  -4  -6  11    5.15   12.79   0
  -2  -6   0    1.24   11.38   0
  -2  -6   9  120.20   14.03   0
  -2  -2  16   -1.91   13.88   0
  -2  -1  17   -2.63   10.70   0
   1   0   9    4.10   11.61   0
  -7  -5   8    1.04    7.07   0
  -7  -3  12    2.75    4.23   0
  -6  -7   4    5.81   10.64   0
  -6  -6   0    9.69   10.36   0
  -6  -6   9   -1.64    9.18   0
  -6  -4  13    0.99    6.14   0
  -5  -7   0    8.68   12.99   0
  -5  -7   8   12.10   11.99   0
  -4  -7  -1   35.59   13.44   0
  -4  -5  13   22.69   11.04   0
  -4  -2  17    2.71    9.81   0
  -3  -7   0  223.72   12.46   0
  -3  -7   8    9.58   12.64   0
  -3  -6  -2  144.74   14.17   0
  -3  -5  -3   91.04   16.89   0
  -2  -7   4  -10.39   14.29   0
  -2  -7   5   -0.34   13.89   0
  -1  -5   9   -4.52   12.38   0
  -1  -2  -2   17.87   15.45   0
   0  -3   2   95.09   16.96   0
   0   1   0    0.38    6.80   0
  -6  -7   2    9.24   10.78   0
  -6  -7   3   -8.03    9.64   0
  -6  -7   5   -5.75    8.95   0
  -6  -7   6    5.18    9.91   0
  -5  -6  11    2.90    8.84   0
  -5  -5  -3    0.34   10.45   0
  -5  -5  13   -6.73    8.91   0
  -4  -8   2   50.06   14.50   0
  -4  -8   3   10.96   12.05   0
  -4  -8   4   -3.52   11.92   0
  -4  -8   5    6.46   15.14   0
  -4  -7   9   44.19   11.92   0
  -4  -4  -4   22.29   12.30   0
  -4  -3  16   -3.12   10.16   0
  -3  -6  11   50.63   14.13   0
  -3  -5  13    3.97   13.64   0
  -3  -2  17   -3.00   11.08   0
  -2  -7   2    0.44   14.61   0
  -2  -7   6   -7.87   13.18   0
  -2  -5  -2   81.75   15.47   0
  -2  -5  12   -5.76   13.81   0
  -2  -3  15    0.50   13.95   0
  -1  -1  16   11.04   12.32   0
   0  -4   5  318.87   15.80   0
   0  -4   6  136.57   14.77   0
   0  -3  10   -3.59   12.12   0
   0  -2  12    2.60   12.28   0
  -7  -5   1   11.64    9.20   0
  -7  -5   9   -1.52    6.47   0
  -7  -4   0   -2.60    9.14   0
  -7  -4  11   -0.42    4.61   0
  -6  -7   7   -3.80    9.62   0
  -6  -6  10    3.00    7.75   0
  -6  -5  12    2.69    6.23   0
  -5  -8   2  -13.97   13.37   0
  -5  -8   3  -10.33   13.72   0
  -5  -8   4   -0.36   10.76   0
  -5  -8   5    5.11   12.35   0
  -5  -7  -1   -0.82   11.29   0
  -5  -7   9   10.42    9.90   0
  -4  -8   1   24.99   14.14   0
  -4  -8   6   -7.43   13.28   0
  -4  -6  12    5.24   12.19   0
  -4  -4  15   -7.58   11.45   0
  -3  -8   4  -12.37   15.56   0
  -3  -8   5    8.22   15.78   0
  -3  -7  -1   88.88   14.01   0
  -3  -7   9    9.25   12.73   0
  -3  -3  16   -2.99   11.48   0
  -2  -7   7   28.02   13.18   0
  -2  -6  10   37.00   13.28   0
  -1  -6   3  222.27   15.56   0
  -1  -6   4   23.41   11.79   0
  -1  -6   5   34.13   11.47   0
  -1  -6   6    4.97   12.71   0
  -1  -5  10   13.67   14.66   0
  -1  -4  12    4.67   12.99   0
  -1  -2  15    1.45   12.43   0
  -1   0  17   -2.63   13.46   0
   0  -4   4    0.12   15.05   0
   0  -4   7    3.27   12.58   0
   1   0   5   38.92   14.23   0
  -7  -6   3    3.31    9.10   0
  -7  -6   4    6.32    8.17   0
  -7  -6   5    3.94    7.85   0
  -7  -6   6   -4.03    7.40   0
  -6  -7   1    4.53   10.57   0
  -6  -6  -1   20.16    9.72   0
  -6  -5  -2   21.65    9.74   0
  -5  -8   1   -2.91   13.25   0
  -5  -8   6   -8.93   12.22   0
  -5  -3  16    3.24    6.90   0
  -4  -8   0   22.33   14.65   0
  -4  -8   7    0.83   14.54   0
  -4  -7  -2   13.20   12.98   0
  -4  -7  10   31.08   11.05   0
  -4  -6  -3   78.47   11.80   0
  -3  -8   6   27.25   15.07   0
  -3  -4  15    6.48   12.39   0
  -2  -4  -3  121.49   13.88   0
  -2  -4  14  -13.18   13.38   0
  -1  -6   2   12.54   15.37   0
  -1  -6   7   12.38   11.71   0
  -1  -5   0   -1.83   14.06   0
   0  -4   8   -3.89   14.86   0
   1   0  10    2.19   11.64   0
  -7  -6   7   -3.63    6.52   0
  -7  -5  10    0.07    5.81   0
  -6  -7   0  105.49   11.95   0
  -6  -7   8   -6.79    7.21   0
  -6  -4  14   -0.55    5.50   0
  -5  -8   7   16.43   11.19   0
  -5  -7  10    3.91    9.55   0
  -5  -6  12   -9.40    9.54   0
  -5  -4  15    2.16    7.61   0
  -4  -5  14   -2.85   10.96   0
  -3  -8   1   23.02   11.64   0
  -3  -8   7   -5.02   14.53   0
  -3  -7  10    3.34   13.51   0
  -3  -6  12    1.05   10.96   0
  -3  -4  -4   19.30   12.58   0
  -2  -7   0   19.55   13.51   0
  -2  -7   8    6.30   14.20   0
  -1  -3  14  -25.52   14.58   0
   0  -4   3   43.35   13.64   0
   0  -3  11   -2.88   13.39   0
   0  -1  14    8.02   12.27   0
   0   0  15    2.56   12.82   0
  -7  -6   2   -0.68    8.06   0
  -6  -6  11   -0.90    6.67   0
  -5  -7  -2  113.00   12.37   0
  -5  -6  -3   37.05   10.57   0
  -4  -8   8  -12.56   11.94   0
  -4  -5  -4   -3.58   11.59   0
  -3  -7  -2   54.29   12.86   0
  -3  -6  -3   33.10   16.08   0
  -3  -5  14   14.13   13.19   0
  -2  -6  11   -4.90   11.60   0
  -2  -5  13   25.85   13.18   0
  -1  -5  11  135.70   16.03   0
  -1  -3  -2 1798.76   20.73   0
   0  -3   1   98.03   16.02   0
  -7  -6   8    1.11    5.73   0
  -7  -5   0   -0.88    8.96   0
  -6  -8   2    0.30   10.56   0
  -6  -8   3    8.54    9.76   0
  -6  -8   4   10.28    8.01   0
  -6  -8   5    5.76    9.66   0
  -6  -7   9    3.46    6.80   0
  -6  -5  13    5.39    5.15   0
  -5  -8   8   13.45    8.41   0
  -5  -5  14    5.30    6.77   0
  -4  -9   4    0.59   14.44   0
  -4  -8  -1    0.78   10.55   0
  -4  -7  11   29.96   10.49   0
  -4  -6  13    1.12   11.28   0
  -3  -8   8   -1.97   14.14   0
  -2  -8   4   19.01   13.54   0
  -2  -7   9   10.40   13.81   0
  -2  -6  -2   22.57   14.64   0
  -2  -2  17    5.26   11.88   0
  -1  -4  13   66.06   14.77   0
   0  -4   2   85.95   16.78   0
   0  -4   9  121.65   12.60   0
   0  -2  13   29.59   12.42   0
   1  -1   7    2.66   11.52   0
  -7  -6   1    4.50    7.76   0
  -6  -8   6    6.54    8.19   0
  -6  -7  -1  109.87   11.53   0
  -6  -6  -2   -0.14   10.23   0
  -5  -9   3   -0.06   12.44   0
  -5  -9   4    3.08   12.33   0
  -5  -8  -1    3.68   10.59   0
  -5  -7  11  -10.88    7.44   0
  -4  -9   1    4.87   14.55   0
  -4  -9   2   38.94   11.84   0
  -4  -9   5    3.16   12.49   0
  -4  -8   9   12.19   10.85   0
  -4  -7  -3    4.10   13.22   0
  -4  -4  16   -2.59    8.61   0
  -3  -8  -1   33.14   13.58   0
  -3  -7  11   31.54   13.44   0
  -3  -6  13    0.73   12.75   0
  -2  -8   5   -1.37   10.92   0
  -2  -8   6    1.74   12.69   0
  -2  -7  -1   12.59   14.63   0
  -2  -5  -3   34.56   13.57   0
  -2  -3  16    6.74   11.22   0
  -1  -6   9    4.64   11.93   0
   1  -1   6  114.97   12.63   0
  -7  -7   3    1.18    7.48   0
  -7  -7   4   -3.24    7.45   0
  -7  -7   5    3.60    7.04   0
  -7  -6   9    0.76    4.74   0
  -6  -8   7    0.88    8.72   0
  -6  -7  10    0.94    6.70   0
  -5  -9   1   14.42   13.02   0
  -5  -9   2    7.21   10.43   0
  -5  -9   5   10.25    9.50   0
  -5  -8   9    0.34    8.60   0
  -5  -6  13   10.81    6.70   0
  -4  -9   6   10.89   12.32   0
  -4  -8  -2   25.92   13.62   0
  -3  -9   2   -9.67   14.82   0
  -3  -9   3   -5.48   12.10   0
  -3  -9   4    2.35   12.52   0
  -3  -9   5   16.01   14.17   0
  -3  -8   9   -2.32   13.65   0
  -2  -8   7   10.28   14.36   0
  -2  -7  10   -7.17   13.35   0
  -2  -6  12    8.05   13.13   0
  -2  -4  15   -1.40   12.01   0
  -1  -7   3   42.25   14.93   0
  -1  -7   5   21.61   13.44   0
  -1  -6   0  357.36   17.05   0
   0  -5   4    8.86   14.40   0
   0  -5   5  107.99   14.97   0
   0  -5   6   26.89   14.52   0
   1  -1   9   -1.80   13.58   0
  -7  -7   2    3.86    8.21   0
  -7  -7   6    0.02    5.29   0
  -6  -8   0   97.89   11.09   0
  -6  -6  12    2.72    5.26   0
  -5  -9   6    0.42    9.55   0
  -4  -9   0   32.18   13.37   0
  -4  -9   7   13.37   13.43   0
  -4  -8  10    1.67   11.59   0
  -4  -7  12    2.06   10.79   0
  -4  -6  -4   74.11   12.86   0
  -4  -5  15    3.58    8.92   0
  -3  -9   1    3.27   13.94   0
  -3  -9   6    3.27   13.93   0
  -3  -7  -3    7.90   15.43   0
  -3  -4  16    2.69   10.28   0
  -1  -7   7   17.56   12.53   0
  -1  -6  10    1.79   12.89   0
  -1  -5  12   51.65   13.87   0
  -1  -4  -2   23.34   15.78   0
  -1  -2  16    1.81   12.51   0
   0  -5   7  -10.79   12.92   0
   0  -3  12   28.15   13.53   0
   1   0  11    2.82   12.91   0
  -7  -7   7   -2.79    5.41   0
  -7  -6   0    4.84    8.84   0
  -6  -8   8    7.26    6.88   0
  -5  -9   0   32.08   11.88   0
  -5  -9   7   -6.61   11.20   0
  -5  -8  -2   -6.86   11.12   0
  -5  -8  10    5.32    9.31   0
  -5  -7  -3   12.21    9.70   0
  -5  -7  12   -2.97    8.02   0
  -4  -6  14    5.02    9.11   0
  -3  -9   0   10.81   13.30   0
  -3  -9   7   11.34   12.83   0
  -3  -8  -2   -0.92   12.86   0
  -3  -8  10    6.08   13.12   0
  -3  -7  12    7.87   12.60   0
  -3  -5  15   15.07   11.04   0
  -2  -8   0    2.61   11.14   0
  -2  -8   8   -0.40   13.26   0
  -2  -5  14   13.61   11.91   0
  -1  -3  15   -2.67   12.29   0
   0  -5   3   10.25   12.16   0
   0  -4   1   -9.49   15.83   0
   0  -2   0   -1.38   10.88   0
  -7  -7   1   -0.45    8.23   0
  -7  -7   8    1.20    5.90   0
  -6  -9   3    2.29    9.89   0
  -6  -9   4    5.91    9.57   0
  -6  -7  11   -1.78    5.57   0
  -4  -9   8    4.11    9.49   0
  -3  -6  -4    6.04    9.47   0
  -2  -7  -2   72.79   12.67   0
  -2  -7  11   -5.98   12.65   0
  -1  -7   1   34.37   13.37   0
  -1  -4  14   34.35   13.44   0
   1   3   6    0.19    7.40   0
  -6  -9   2    2.32    8.41   0
  -6  -9   5   -1.06    7.12   0
  -6  -9   6    5.68    7.88   0
  -6  -8  -1   40.75    9.83   0
  -6  -8   9    3.45    5.45   0
  -5  -9  -1    7.67   12.34   0
  -5  -9   8   -4.29    8.24   0
  -5  -6  -4   -0.88    9.07   0
  -5  -6  14    3.60    7.02   0
  -4 -10   3    5.21   11.70   0
  -4 -10   4   12.94   14.27   0
  -4  -8  -3   78.09   11.71   0
  -4  -8  11   -2.19   10.67   0
  -3  -9  -1    6.40   12.51   0
  -3  -9   8  -10.76   13.10   0
  -3  -6  14   -5.36   11.17   0
  -2  -9   3    3.22   13.65   0
  -2  -9   5   41.56   13.07   0
  -2  -8   9   48.60   13.33   0
  -2  -6  13   -0.00   12.46   0
  -1  -6  -1   23.14   13.59   0
  -1  -6  11   18.60   13.16   0
   0  -5   2   19.11   15.96   0
   0  -5   9   -0.13   14.08   0
   0  -4  11   42.86   11.90   0
   1  -1  10   17.82   12.74   0
  -7  -8   3    5.30    7.52   0
  -7  -8   4    2.31    6.66   0
  -7  -8   5    0.74    6.09   0
  -6  -9   1   -4.08   10.21   0
  -5 -10   2    0.63   11.46   0
  -5 -10   3   -5.70    9.75   0
  -5 -10   4    9.86   11.12   0
  -5  -8  11    7.56    7.72   0
  -4 -10   1   31.03   11.29   0
  -4 -10   5   50.01   12.23   0
  -4  -9  -2   14.27   13.78   0
  -4  -9   9   -5.03   10.42   0
  -4  -7  -4    5.31   11.76   0
  -4  -7  13   -0.49    9.31   0
  -3 -10   3   31.62   15.51   0
  -3  -8  11    2.25   12.04   0
  -2  -9   6   11.65   13.14   0
  -1  -8   4   10.33   12.70   0
  -1  -7   9    5.76   12.10   0
  -1  -5  -2   39.96   14.92   0
   0  -3   0  214.18   12.51   0
   0  -2  14    4.93   12.86   0
   1  -2   6   38.08   14.55   0
   1  -2   7   44.82   14.69   0
  -7  -8   2   -1.81    7.64   0
  -7  -8   6   -0.50    5.30   0
  -7  -7   0    4.73    8.42   0
  -6  -9   0    5.29   10.51   0
  -6  -9   7   -4.14    7.07   0
  -5 -10   1    9.17   10.95   0
  -5 -10   5    3.07    8.88   0
  -5  -9  -2    8.64   10.30   0
  -5  -9   9   -3.02    8.53   0
  -5  -8  -3    8.60   10.02   0
  -4 -10   0   -2.90   12.23   0
  -4 -10   6   11.08   10.79   0
  -3 -10   1    5.40   14.05   0
  -3 -10   2    6.91   12.10   0
  -3 -10   4   13.84   11.64   0
  -3 -10   5    2.02   13.77   0
  -3  -8  -3    5.88   11.68   0
  -3  -7  13    9.45   11.10   0
  -2  -4  -4    9.83   13.18   0
  -1  -8   2    9.86   15.48   0
  -1  -8   3   59.80   11.87   0
  -1  -8   5   -0.16   10.97   0
  -1  -8   6   11.67   12.32   0
  -1  -5  13    8.95   11.61   0
  -1   2  -1    0.99    7.75   0
   0  -6   4  131.31   14.13   0
   0  -6   5   -4.15   14.15   0
   0  -6   6   24.34   12.67   0
   0  -3  13    0.82   14.83   0
   0   2   1  192.23    9.51   0
   1  -2   8    6.04   13.37   0
  -6  -8  -2    0.79   10.24   0
  -6  -8  10    0.83    4.69   0
  -5 -10   0    3.34   11.68   0
  -5 -10   6   10.19    8.12   0
  -5  -7  -4   16.90    9.60   0
  -5  -7  13   -3.95    6.21   0
  -4 -10   7   -4.49   11.31   0
  -4  -9  10    3.28    9.96   0
  -4  -4  -5   22.81   13.05   0
  -3 -10   0   14.59   13.39   0
  -3 -10   6   -0.39   13.73   0
  -3  -9  -2  151.06   11.73   0
  -3  -7  -4   30.97   11.31   0
  -2  -8  -2   37.39   14.98   0
  -2  -8  10    7.79   12.50   0
  -2  -7  -3   20.25   14.71   0
  -2  -7  12   15.92   12.49   0
  -2  -5  15    2.32   11.85   0
  -2  -4  16    4.56   12.22   0
   0  -6   3   14.92   14.81   0
   0  -6   7    7.79   12.99   0
   0  -5   1   66.53   16.16   0
   0  -5  10    1.72   13.57   0
  -7  -8   1   -5.42    7.88   0
  -7  -8   7   -1.42    5.36   0
  -6  -9  -1    1.24   10.89   0
  -6  -9   8    1.35    5.55   0
  -6  -7  -3    2.82    9.69   0
  -5 -10   7   -0.22    9.39   0
  -4  -9  -3   45.14   13.96   0
  -4  -8  -4    5.96   14.49   0
  -4  -8  12   -0.09    7.84   0
  -2  -9   8    8.71   13.51   0
  -2  -5  -4  104.52   15.11   0
  -2  -2  -4  632.65   25.90   0
  -1  -8   1   -4.51   12.63   0
  -1  -8   7    8.13   11.25   0
  -1  -7  10   29.04   12.25   0
  -1  -6  12    2.59   11.31   0
   0  -6   8   27.97   15.30   0
   0  -4   0  246.22   15.92   0
   0  -4  12    6.98   13.58   0
   1  -2   9   -3.46   12.97   0
  -6 -10   2    5.50    9.06   0
  -6 -10   3    9.41    7.05   0
  -6 -10   4   -2.48    6.85   0
  -6 -10   5    0.83    7.41   0
  -5 -10  -1   -4.11    9.87   0
  -5  -9  10    2.25    6.94   0
  -5  -8  12   -0.99    6.53   0
  -4 -11   2   -2.95   13.66   0
  -4 -10   8    1.75    9.78   0
  -3  -9  10   11.89   12.42   0
  -3  -8  12    3.33   11.07   0
  -2 -10   3  -13.11   13.05   0
  -2  -9  -1  -13.24   11.39   0
  -1  -8   8    9.48   13.59   0
  -1   0  -2  780.91   32.84   0
   0  -6   2   35.24   13.05   0
  -6 -10   1    3.98    9.51   0
  -6  -9   9   -3.48    4.96   0
  -5 -11   2    0.03   10.74   0
  -5 -11   3    0.14   10.01   0
  -5 -10   8   -9.08    8.33   0
  -5  -9  -3   16.30   10.17   0
  -5  -8  -4   10.66   10.35   0
  -4 -11   1   -6.84   12.58   0
  -4 -11   4   22.44   10.70   0
  -4 -11   5    0.49   11.98   0
  -4 -10  -2   27.49   10.91   0
  -4  -7  14   -2.03    8.02   0
  -3 -10   8    1.13   11.36   0
  -3  -9  -3    1.18   13.67   0
  -3  -8  -4   20.79   13.44   0
  -3  -6  15    1.23    9.68   0
  -3  -5  -5    4.49   17.05   0
  -2 -10   2    5.45   11.05   0
  -2 -10   4   18.19   10.36   0
  -2  -8  11   -2.23   11.97   0
  -2  -6  -4   64.48   14.04   0
  -1  -8   0   -1.26   13.35   0
  -1  -4  15   -4.08   13.40   0
   0  -5  11    2.37   13.41   0
   1  -3   6    8.00   14.26   0
   1  -3   7    3.46   13.38   0
   1  -1  11    2.30   13.09   0
  -7  -9   3   -2.25    6.34   0
  -7  -9   4    1.83    5.68   0
  -7  -9   5   -2.83    5.51   0
  -7  -8   0   -0.00    7.20   0
  -6 -10   6   -3.10    5.82   0
  -6  -9  -2   13.45   10.53   0
  -5 -11   1   11.71   11.40   0
  -5 -11   4    0.63    9.08   0
  -5 -11   5    6.74    9.19   0
  -5 -10  -2    9.95   10.49   0
  -4 -11   0  -12.65   11.79   0
  -4  -9  11    2.40    7.55   0
  -3 -11   1   -3.50   13.33   0
  -3 -11   2    1.34   14.21   0
  -3 -11   3    7.13   11.52   0
  -3 -11   4   -1.53   13.41   0
  -3  -7  14   -0.45   10.97   0
  -3  -6  -5   -6.85   15.09   0
  -2 -10   6  -13.11   13.03   0
  -2  -9  -2   45.97   14.73   0
  -2  -9   9    8.13   10.84   0
  -2  -8  -3   20.71   12.13   0
  -2  -7  13    7.98   10.41   0
  -1  -9   4   40.38   13.03   0
  -1  -9   5   11.26   13.76   0
  -1  -8   9   -0.15   12.87   0
  -1  -7  11    3.86   11.82   0
  -1  -5  14   11.66   12.42   0
  -1  -4  -3  231.56   13.55   0
  -1  -3  -3   77.85   17.82   0
   0  -7   4   30.41   14.40   0
   0  -7   5   66.47   14.11   0
   0  -6   1  297.42   16.24   0
   0  -6   9    1.29   12.95   0
   0  -5   0   12.45   14.56   0
   1  -2   4   23.17   15.03   0
   1  -2  10    3.99   13.36   0
  -7  -9   2   -1.93    6.28   0
  -6 -10   7    3.33    6.17   0
  -5 -11   0   14.29   11.26   0
  -5  -9  11    4.29    6.15   0
  -4 -11  -1   19.29   14.69   0
  -4 -11   6    4.05    9.42   0
  -4 -10  -3   27.78   13.58   0
  -4  -9  -4   19.22   12.54   0
  -4  -8  13    3.61    7.65   0
  -3 -11   0    7.52   13.16   0
  -3 -11   5    6.47   12.67   0
  -3  -9  11    4.53   11.11   0
  -3  -3  -5    8.51   16.97   0
  -2  -7  -4    0.42   13.32   0
  -1  -9   2   -0.50   11.85   0
  -1  -9   6   26.94   12.92   0
  -1  -7  -2   20.50   16.48   0
  -1  -5  -3   52.20   13.43   0
   0  -7   3  115.01   14.69   0
   0  -7   6   61.58   13.42   0
   1  -3   5    2.52   12.13   0
   1   0   4    1.94   17.18   0
   1   1   5   18.59   14.99   0
   1   2   6    3.76    8.99   0
  -7  -9   1   -2.93    7.44   0
  -6 -10  -1   -2.52    9.08   0
  -5 -11  -1   -7.11   10.99   0
  -5 -11   6    5.06    6.63   0
  -5 -10   9   10.40    6.49   0
  -4 -11   7    1.60   10.39   0
  -3 -11   6   14.55   12.28   0
  -3 -10   9    0.28    9.85   0
  -2 -10   7   -1.85   11.15   0
  -1  -6  13   -5.73   11.66   0
   0  -7   2  162.73   15.92   0
   0  -7   7   22.54   13.15   0
   0  -6  10   70.93   14.48   0
   0  -4  13    0.11   14.23   0
   0  -3  14    2.93   15.41   0
   1  -3   9    3.33   13.71   0
  -6 -11   2    3.08    7.80   0
  -6 -11   3    3.20    7.12   0
  -5 -11   7   -4.28    7.68   0
  -5 -10  -3   19.90    9.98   0
  -5  -9  -4    2.53    9.55   0
  -4 -11  -2    8.76   14.56   0
  -4  -8  -5   -1.44   10.32   0
  -3 -10  -3   13.85   13.10   0
  -3  -9  -4   23.00   12.26   0
  -3  -8  13    4.76    9.19   0
  -2  -9  -3    8.24   14.75   0
  -2  -8  12   10.86   10.48   0
  -1  -9   7   23.47   10.18   0
  -1  -8  10   29.56   12.23   0
  -1  -6  -3   51.80   14.32   0
   0  -7   8    4.93   14.76   0
   0  -6   0   27.59   15.00   0
   1  -3   4    6.80   13.88   0
  -6 -11   1   -4.07    8.53   0
  -6 -11   4    2.25    5.86   0
  -6 -10   8   -3.87    4.56   0
  -6  -9  -3   -7.56    9.79   0
  -4 -12   2    0.38    9.66   0
  -4 -11   8    4.12    8.85   0
  -4  -9  12    3.89    7.39   0
  -3  -8  -5    5.70   11.18   0
  -2 -11   1  -12.38   13.12   0
  -2 -11   3   17.47   10.27   0
  -2 -11   4   27.66   12.36   0
  -2 -10  -2    5.92   13.74   0
  -2 -10   8    3.93   11.04   0
  -1  -9   8   85.02   13.10   0
  -1  -8  -2   27.12   16.88   0
  -1  -7  12    5.24   13.12   0
   0  -7   1  340.01   16.21   0
   0  -5  12   18.78   13.99   0
   0  -4  -1    0.88   12.27   0
   0  -3  -1   11.48   10.64   0
   1  -4   6   -2.73   12.06   0
   1  -4   7   12.44   13.78   0
  -6 -11   5    1.25    5.33   0
  -6 -10  -2   -2.47    8.82   0
  -5 -12   1   -2.47    9.88   0
  -5 -12   2    2.51   10.20   0
  -5 -12   3    0.17    9.66   0
  -5 -10  10    0.48    5.84   0
  -4 -12   0   -0.14   12.75   0
  -4 -12   5   -0.82   10.51   0
  -4 -10  -4    8.31   11.90   0
  -3 -12   2  -15.10   13.07   0
  -3 -12   3   -6.18   13.20   0
  -3 -11  -2    4.96   10.59   0
  -3 -10  10    1.57   10.24   0
  -3  -9  12   -2.82    9.34   0
  -2 -11   0    9.61   13.21   0
  -1 -10   2    5.97   13.74   0
  -1 -10   3    4.78   12.73   0
  -1 -10   4   18.90   13.49   0
   0  -8   3   97.43   14.83   0
   0  -8   4    1.91   13.21   0
   0  -8   5   79.03   14.08   0
   0  -5  -1  195.28   14.63   0
   1  -4   8    2.93   14.58   0
   1  -2  11    1.33   13.94   0
  -6 -11   6    1.87    5.56   0
  -5 -12   0    8.37   11.12   0
  -5 -12   4    2.47    6.87   0
  -5  -8  -5    0.46    9.51   0
  -4 -12  -1   -2.28   13.33   0
  -4 -11  -3    3.63   11.25   0
  -4  -9  -5    5.15   11.28   0
  -3 -12   0    1.01   12.70   0
  -3 -12   1    4.43   11.17   0
  -3 -12   4    1.48   11.62   0
  -3 -11   8    4.89   10.86   0
  -3 -10  -4    7.19   14.11   0
  -2 -11   6   -1.98   11.35   0
  -2 -10   9   10.52   11.42   0
  -2  -9  11    3.60   10.38   0
  -2  -7  14    0.39   11.85   0
  -1 -10   1   14.08   14.83   0
  -1  -7  -3   32.63   11.84   0
   0  -8   2   96.96   16.32   0
   0  -8   6  145.79   13.83   0
   0  -7   0   48.51   15.85   0
   0  -7   9   19.77   13.00   0
   0  -6  11    0.80   13.70   0
   0  -2  -1  321.73   14.47   0
   1  -4   4    1.39   12.22   0
   1  -3  10    2.24   12.72   0
   1  -2   3   -2.16   13.96   0
  -6 -11  -1    1.69    8.44   0
  -5 -12  -1    4.84   10.35   0
  -5 -12   5   -3.39    6.54   0
  -5 -10  -4   -4.46    9.45   0
  -4 -12   6   -7.95    9.63   0
  -4 -11   9    2.69    8.20   0
  -4 -10  11   -0.86    7.16   0
  -3 -12  -1   -4.85   12.65   0
  -3 -12   5    5.15    9.58   0
  -3  -9  -5    8.94   11.18   0
  -2  -9  -4  144.19   15.35   0
  -2  -6  -5    8.10   15.23   0
  -2  -5  -5  579.18   16.36   0
  -1  -9   9   44.64   12.35   0
  -1  -8  11   11.99   12.31   0
   0  -8   7    7.92   13.79   0
   0  -6  -1    5.05   14.09   0
   1  -3   3   11.15   11.34   0
  -6 -10  -3   -1.97    9.10   0
  -5 -12   6    1.56    6.61   0
  -5  -9  -5    1.31    9.89   0
  -4 -12  -2   50.83   14.48   0
  -2 -11   7    3.56    9.35   0
  -1 -10   7    4.88   12.48   0
  -1  -9  -2   70.31   14.15   0
  -1  -8  -3   23.17   15.82   0
  -1  -6  14   -1.18   12.27   0
   0  -8   1   43.39   13.05   0
   1  -5   5    6.48   12.87   0
   1  -5   6    8.28   12.31   0
   1  -4   3   90.11   14.67   0
   1  -4   9    5.41   13.13   0
   1   2   7   -0.83    7.25   0
  -6 -12   2   -0.52    6.23   0
  -5 -12  -2   11.91   11.17   0
  -5 -11   9   -1.38    5.52   0
  -4 -12   7    4.12    7.30   0
  -4 -11  -4   -0.74   11.57   0
  -4 -10  -5   25.56   12.29   0
  -4  -7  -6    7.11   12.68   0
  -3 -12  -2    1.85   12.22   0
  -3 -11   9    4.28    7.71   0
  -3 -10  11   -1.21    7.29   0
  -2 -12   1    9.91   12.63   0
  -2 -12   2    1.42   12.20   0
  -2 -12   3   -7.32   11.94   0
  -2 -11  -2   67.15   10.89   0
  -2 -10  10   -6.14   10.57   0
  -2  -4  -5   35.27   17.09   0
  -1  -7  13    7.51   11.45   0
   0  -8   8   14.62   12.49   0
   0  -7  10   41.14   12.65   0
   1  -5   4    0.33   13.11   0
   1  -5   7   11.35   12.63   0
  -6 -12   1   -1.36    7.06   0
  -6 -12   3   -2.01    5.64   0
  -6 -12   4   -4.64    5.52   0
  -6 -11  -2   -0.38    8.18   0
  -6  -9  -4    2.67    9.04   0
  -5 -12   7   -0.50    5.87   0
  -4 -13   0    3.97   11.38   0
  -4 -13   1    9.60    9.62   0
  -4 -13   2    7.39    9.03   0
  -4 -13   3    1.95    8.53   0
  -4 -12  -3   -0.75   12.72   0
  -4  -8  -6   11.66   11.91   0
  -3 -12   7   10.69    9.85   0
  -3 -11  -4   49.05   14.57   0
  -3 -10  -5   -6.63   14.72   0
  -3  -7  -6  127.99   18.48   0
  -3  -6  -6   29.19   17.93   0
  -2 -12   0  -12.39   13.47   0
  -2 -12   4    2.27    9.54   0
  -2 -11   8   13.64   11.67   0
  -2 -10  -4   85.71   13.78   0
  -2  -9  12    2.66    9.00   0
  -1 -11   2    3.62   13.01   0
  -1 -11   3    6.03   12.01   0
  -1 -10   8   21.20   11.77   0
  -1  -9  10   -0.87   11.56   0
  -1  -6  -4  530.38   13.66   0
  -1  -5  -4    3.09   14.61   0
   0  -9   3   96.58   14.52   0
   0  -9   4   49.80   14.05   0
   0  -9   5   13.97   12.68   0
   0  -8   0   93.23   13.25   0
   0  -7  -1   -2.43   12.12   0
   0  -5  13    8.25   14.02   0
   1  -5   8   14.21   13.67   0
   1  -1   3   11.20   14.08   0
  -6 -12   0   -2.11    7.37   0
  -5 -13   1    0.05    9.00   0
  -5 -13   2   -0.25    8.75   0
  -5 -13   3    2.49    7.57   0
  -5 -11  -4    1.96    9.39   0
  -5 -10  -5   -0.90    9.99   0
  -4 -13  -1    4.33   11.29   0
  -4 -13   4    2.82    8.26   0
  -4 -12   8    2.80    7.15   0
  -4 -11  10   -1.05    5.82   0
  -3 -13   0    9.72   12.72   0
  -3 -13   1    6.16   10.31   0
  -3 -13   2    7.52    9.44   0
  -3 -12  -3   -9.76   13.88   0
  -3  -8  -6   30.31   15.18   0
  -2 -12  -1   -1.12   12.68   0
  -2 -12   5   13.26    8.87   0
  -2 -11  -3    8.37   13.90   0
  -1 -11   1   35.94   11.72   0
  -1 -11   4   -5.07   11.37   0
  -1 -11   5   -5.66   13.22   0
  -1  -9  -3   14.26   16.56   0
  -1  -7  -4  152.69   14.09   0
   0  -9   2   19.08   12.54   0
   0  -9   6   62.46   13.59   0
   0  -6  12    9.29   13.07   0
   0  -5  -2   35.84   13.12   0
   1  -5   3   -9.40   12.50   0
   1  -4  10   20.54   13.47   0
   1  -3  11    8.51   14.73   0
  -6 -12  -1    6.07    8.18   0
  -5 -13   0    3.59    7.29   0
  -5 -13   4    1.24    6.88   0
  -5 -12  -3    5.80   10.35   0
  -4 -13   5    5.03    7.17   0
  -4 -11  -5   15.16   13.30   0
  -4  -9  -6    2.27   10.63   0
  -3 -13  -1   23.61   12.65   0
  -3 -13   4    6.74    8.71   0
  -3 -11  10    1.20    8.39   0
  -2 -12   6    0.10   10.41   0
  -2  -9  -5    4.89   14.05   0
  -1  -4  -4  282.08   15.22   0
  -1   1  -1 1002.31   21.13   0
   0  -9   1   -1.45   13.49   0
   0  -8  -1   44.99   15.91   0
   0  -8   9    6.56   12.17   0
   0  -6  -2   74.58   13.54   0
   0  -4  -2   13.74   12.24   0
   1  -6   4   26.22   12.89   0
   1  -6   6   52.65   12.60   0
   1  -4   2   13.84   11.47   0
   1  -3   2   19.01   12.26   0
  -6 -11  -3    3.87    8.53   0
  -6 -10  -4   -0.95    9.52   0
  -5 -13  -1    1.72    9.62   0
  -4 -13  -2    4.92   11.92   0
  -4 -12  -4    3.27   13.53   0
  -3 -13   5  -14.13   10.09   0
  -3 -12   8   -4.76    7.90   0
  -3 -11  -5   -3.97   15.74   0
  -3  -9  -6    1.53   11.45   0
  -2 -12  -2   -0.90   10.40   0
  -2 -11   9    8.84   10.42   0
  -2 -10  11   -2.66    9.27   0
  -1 -11  -1   51.89   16.86   0
  -1 -11   6   -3.62   11.16   0
  -1 -10   9    6.02   11.29   0
  -1  -8  -4   14.61   11.47   0
   0  -9   0    6.99   16.39   0
   0  -9   7  -13.72   12.56   0
   0  -7  -2   38.04   13.76   0
   0  -7  11    1.44   13.61   0
   1  -6   3   24.01   14.27   0
   1  -6   7    4.91   14.02   0
   1  -5   2  314.66   13.50   0
   1  -5   9   -3.16   12.50   0
  -5 -13  -2    4.39   10.24   0
  -5 -13   5   -0.78    5.46   0
  -4 -13  -3   -6.58   13.07   0
  -4 -10  -6   11.66   12.34   0
  -3 -12  -4    7.95   11.43   0
  -2 -13   1   37.48   11.94   0
  -2 -13   2    1.29   11.48   0
  -2 -12   7   -4.27   10.80   0
  -2 -11  -4   -3.66   10.72   0
  -2 -10  -5   17.80   13.74   0
  -1 -11   7   -1.49   11.64   0
  -1  -9  11    2.94   10.13   0
   0 -10   3   12.36   14.02   0
   0   1   1    0.52    7.91   0
   1  -2   2   -1.14   15.22   0
  -6 -12  -2   -3.66    7.20   0
  -5 -11  -5    4.79    9.16   0
  -4 -14   1    5.57    9.70   0
  -4 -14   2   -1.49    9.87   0
  -3 -13   6   -6.23    7.99   0
  -3 -10  -6    3.35   11.44   0
  -2 -13   0  -10.39   10.25   0
  -2 -13   3   -2.31    9.19   0
  -2 -13   4   -7.59   10.57   0
  -1 -12   1   12.72   12.74   0
  -1 -12   2   -5.88   11.86   0
  -1 -12   3    8.51   12.90   0
  -1  -9  -4    3.53   12.59   0
   0 -10   1   30.58   14.93   0
   0 -10   2   14.00   12.38   0
   0 -10   4   86.33   12.40   0
   0 -10   5   15.56   14.75   0
   0  -9   8   -8.33   12.07   0
   0  -8  -2   -2.82   14.89   0
   0  -8  10   30.37   13.85   0
   0  -3  -2   42.97   13.33   0
   1  -6   2   37.06   13.70   0
   1  -6   8    1.83   14.25   0
  -6 -13   1   -0.85    6.09   0
  -6 -13   2   -2.56    5.46   0
  -5 -13  -3    5.77   10.33   0
  -5 -13   6    2.82    4.42   0
  -5  -9  -6   -3.20    9.70   0
  -4 -14  -1    8.32   11.44   0
  -4 -14   0    0.99    8.70   0
  -4 -14   3   -6.12    8.17   0
  -4 -13   7   -0.23    6.70   0
  -3 -14   1   -7.56   11.39   0
  -3 -14   2    3.79   10.41   0
  -3 -12   9   -0.21    7.90   0
  -2 -13  -1    0.39   10.18   0
  -2  -8  -6    9.39   15.78   0
  -2  -7  -6  183.25   15.69   0
  -2  -6  -6 1032.47   19.94   0
  -1 -12   4   21.14   11.73   0
   1  -7   3    4.47   13.80   0
   1  -7   4   45.71   13.91   0
   1  -7   5   -1.92   13.19   0
   1  -7   6    3.37   15.15   0
   1  -5   1  894.25   15.50   0
   1  -5  10   26.54   14.54   0
   1  -4   1  227.11   13.60   0
   1  -4  11    3.12   15.10   0
  -6 -13   0    0.38    6.05   0
  -6 -11  -4    0.49    9.47   0
  -5 -14   0    3.14    7.62   0
  -5 -14   1   -3.41    7.31   0
  -5 -14   2    3.59    6.45   0
  -4 -14   4    4.44    7.42   0
  -4 -11  -6   44.74   11.48   0
  -3 -14  -1   13.75   11.05   0
  -3 -14   0    2.49    9.46   0
  -3 -14   3   -1.67    9.75   0
  -3 -13   7    0.63    8.63   0
  -3 -12  -5   25.83   15.40   0
  -2 -13   5    5.17    8.97   0
  -2 -12   8   -2.09    9.38   0
  -2 -11  -5   17.47   14.10   0
  -2 -11  10   -1.97    8.65   0
  -1 -12  -1   76.30   15.22   0
  -1 -12   5    9.47   11.53   0
  -1 -11   8   -1.49   11.22   0
  -1 -10  -4   -8.36   16.37   0
  -1 -10  10    9.95   10.56   0
  -1  -7  -5    0.05   14.29   0
   0 -10   0   17.76   13.11   0
   1  -7   2    3.14   13.52   0
   1  -7   7    3.90   14.65   0
   1  -6   1   22.55   12.66   0
  -6 -13  -1   -4.20    7.28   0
  -6 -12  -3    0.65    8.50   0
  -5 -14  -1   -3.81    8.23   0
  -5 -14   3    0.45    6.07   0
  -5 -10  -6    1.22    9.66   0
  -4 -14  -2   12.59    8.97   0
  -3 -14  -2    2.26   12.14   0
  -3 -14   4   -1.39    9.29   0
  -3 -13  -4   16.92   11.01   0
  -3 -11  -6   14.97   15.60   0
  -1  -8  -5  131.80   11.31   0
  -1  -6  -5   18.97   11.90   0
  -1  -3  -4  205.50   14.96   0
   0 -10   7    3.33   13.41   0
   0  -9  -2   96.05   13.43   0
   0  -9   9   -5.16   12.85   0
   0  -7  12   -4.65   13.96   0
   0  -6  -3   14.23   10.63   0
   0  -5  -3  993.92   15.22   0
   1  -6   9   12.34   13.59   0
   1  -3   1  279.71   14.87   0
  -5 -14   4    3.66    5.51   0
  -5 -13  -4   13.44   10.53   0
  -5 -12  -5   -3.86    9.58   0
  -4 -14  -3    3.41   12.12   0
  -4 -14   5    0.19    6.51   0
  -4  -9  -7   11.30   12.00   0
  -3  -9  -7   10.26   17.23   0
  -3  -8  -7   79.75   18.36   0
  -2 -13  -3    2.04   10.03   0
  -2 -13   6   -3.34    8.05   0
  -2 -10  -6  363.92   13.23   0
  -1 -12   6   14.54    9.60   0
  -1  -9  -5    1.21   13.99   0
   0 -11   1    9.26   14.46   0
   0 -11   3   10.63   14.26   0
   0 -11   4   -6.42   13.23   0
   1  -8   3   27.92   13.68   0
   1  -8   4   11.10   13.73   0
   1  -8   5    1.04   15.69   0
   1  -7   1   25.12   12.32   0
  -6 -13  -2   -2.73    7.53   0
  -5 -14  -2    0.97    8.27   0
  -5 -11  -6    2.41    9.63   0
  -4 -13  -5   12.20   10.52   0
  -4 -12  -6   43.56   10.87   0
  -3 -14   5    3.15    6.83   0
  -3 -13  -5   26.88   14.34   0
  -3 -13   8    2.86    7.69   0
  -3 -12  -6   43.31   20.45   0
  -3  -7  -7    7.90   16.72   0
  -2 -14   1   13.05    8.99   0
  -2 -14   2    0.98    8.18   0
  -2 -14   3    4.13   10.46   0
  -2 -12  -5   17.72   14.16   0
  -2 -12   9    5.38    8.88   0
  -2  -5  -6  333.01   17.71   0
  -1 -13   1   12.96   11.72   0
  -1 -13   2   13.18   11.73   0
  -1 -11   9   -1.43    9.89   0
  -1  -5  -5   37.88   13.65   0
   0 -11   0   38.13   15.53   0
   0 -11   5    4.84   13.69   0
   0  -8  11   -4.02   12.86   0
   1  -8   2    0.83   13.49   0
   1  -8   6   10.24   15.33   0
   1  -7   8   13.45   12.53   0
   1  -5   0  104.83   13.17   0
  -4 -14  -4   -0.79   11.36   0
  -4 -14   6   -1.14    5.92   0
  -4 -10  -7   15.88    9.76   0
  -2 -14  -1   22.13   10.09   0
  -2 -13  -4    0.29   13.20   0
  -2 -13   7   -3.50    8.75   0
  -1 -13  -1   10.36   13.20   0
  -1 -13   0   10.56   10.53   0
  -1 -13   3    5.38    9.25   0
  -1 -13   4   -3.82   10.91   0
  -1 -12  -3   -0.05   13.46   0
  -1 -12   7   -4.18   10.89   0
  -1 -10  -5   21.67   15.50   0
   0  -9  -3   18.49   13.43   0
   0  -1  -1    0.72   12.12   0
   1  -8   1    3.13   13.17   0
   1  -4   0   81.39   13.88   0
  -6 -12  -4    1.72    8.72   0
  -5 -14  -3    2.26    8.23   0
  -4 -15  -1    1.83    9.63   0
  -4 -15   0    0.22    7.04   0
  -4 -15   1    0.45    7.46   0
  -4 -15   2    3.78    7.44   0
  -3 -15   1    1.83    9.78   0
  -3 -14  -4    9.63   11.94   0
  -3 -14   6    3.25    7.53   0
  -3 -11  -7    8.35   14.81   0
  -2 -14  -2    8.36    9.54   0
  -1 -10  11    2.48   11.25   0
   0 -11  -1   77.77   13.58   0
   0 -11   6   35.88   13.21   0
   0  -9  10   -0.28   12.64   0
   1  -8   7   -8.76   15.77   0
   1  -7   0   21.48   11.07   0
   1  -6  10   26.80   16.54   0
   1  -5  11    1.39   15.21   0
  -5 -13  -5   -3.26    8.62   0
  -4 -15  -2    5.96    9.96   0
  -4 -15   3    0.53    6.72   0
  -4 -11  -7  116.23   10.24   0
  -3 -15  -1    6.60    9.70   0
  -2 -14  -3   16.36   11.99   0
  -2 -14   5   -3.66    8.74   0
  -2 -13  -5   16.80   13.88   0
  -1 -13  -2  154.49   13.47   0
  -1 -13   5    5.63   11.39   0
  -1 -12  -4   40.65   13.69   0
   0 -11  -2    5.70   17.89   0
   0  -7  -4 1048.47   15.53   0
   1  -9   2   23.52   13.94   0
   1  -9   3    1.78   14.29   0
   1  -9   4    2.72   13.82   0
   1  -8   0   55.70   15.06   0
  -5 -15   0    2.24    6.05   0
  -5 -15   1    1.12    5.48   0
  -5 -14  -4    5.74    8.29   0
  -5 -12  -6    1.82    8.85   0
  -4 -15  -3   -0.41    9.81   0
  -4 -14  -5    0.64   12.34   0
  -4 -13  -6    2.89   10.40   0
  -3 -15   3   -0.81    7.06   0
  -3 -13  -6    2.93   15.04   0
  -2 -13   8   -0.09    8.02   0
  -2 -12  -6   18.64   10.92   0
  -1 -13  -3   33.49   15.80   0
  -1 -12   8    3.03    9.95   0
  -1  -9  -6   -8.11   13.14   0
  -1  -8  -6    6.95   11.54   0
   0 -12   0    5.31   15.99   0
   0 -12   1   16.28   12.70   0
   0 -12   3   35.56   14.07   0
   0 -11   7   -9.70   12.87   0
   0 -10   9    5.31   12.39   0
   0  -9  -4   -6.59   15.10   0
   0  -6  -4   -4.08   10.78   0
   0  -2  -2 1095.15   19.66   0
   0   2   3    1.03    7.61   0
   1  -9   5   -3.36   14.55   0
   1  -6  -1  149.13   13.82   0
   1  -2   1    3.65   14.44   0
   1  -1   2   88.39   17.32   0
  -5 -15  -1   -4.57    6.70   0
  -4 -15   4    0.10    4.71   0
  -4 -12  -7   58.99    9.91   0
  -3 -15  -3   -0.35    9.17   0
  -3 -15   4   -0.83    7.43   0
  -2 -15   0    5.30   10.53   0
  -2 -15   1   10.22    9.67   0
  -2 -14  -4   -2.24    9.21   0
  -1 -14   0    3.67   11.40   0
  -1 -14   1   -4.86   11.07   0
  -1 -13   6    0.16    9.94   0
  -1 -11  10   -3.04    9.46   0
  -1 -10  -6   16.08   14.37   0
  -1  -4  -5   34.82   13.53   0
   0 -12  -1    9.71   15.84   0
   0 -12   4    3.04   10.95   0
   1  -9   0    1.12   15.33   0
   1  -9   6    7.99   14.21   0
   1  -5  -1   39.03   13.61   0
   1  -3   0   -3.69   14.08   0
  -4  -6  -7   21.41   14.34   0
  -3 -15  -4   11.53   11.40   0
  -2 -15  -2    6.68   10.00   0
  -2 -15  -1    0.03    8.31   0
  -2 -15   2   -0.82    7.43   0
  -2 -13  -6    6.84   14.96   0
  -2 -11  -7   26.23   10.36   0
  -1 -14  -1    1.87   10.12   0
  -1 -14   3   -5.84   10.33   0
  -1 -13  -4   21.27   15.65   0
  -1  -6  -6  170.81   14.18   0
   0 -12  -2   22.63   17.08   0
   0 -12   5   20.65   11.91   0
   0  -5  -4    9.38   15.11   0
   1 -10   2   18.85   14.78   0
   1 -10   3  -14.45   15.26   0
   1  -8  -1   25.61   11.47   0
  -5 -15  -3   -1.72    7.10   0
  -5 -14  -5   -5.77    8.75   0
  -5 -13  -6   -0.18    9.47   0
  -5 -11  -7    0.63   10.05   0
  -4 -14  -6   -0.71    9.69   0
  -3 -15   5   -2.29    7.02   0
  -3 -14  -6    3.49   13.91   0
  -3 -13  -7   -2.13   18.63   0
  -3 -10  -8   -4.53   17.70   0
  -3  -9  -8   20.91   18.13   0
  -2 -15  -3   -6.62   10.15   0
  -2 -15   3   -1.32    7.14   0
  -2 -14  -5    0.62   12.45   0
  -1 -14  -2    8.88   11.65   0
  -1 -14   4    0.90    9.81   0
  -1 -11  -6   17.47   12.27   0
   0 -11   8    2.40   12.16   0
   1 -10   1    4.01   14.14   0
   1 -10   4  -10.28   14.55   0
   1  -9  -1   -7.62   14.73   0
   1  -9   7   -8.34   13.49   0
   1  -7  10    2.45   15.89   0
  -4 -16  -1    1.65    7.36   0
  -4 -16   0    0.90    7.11   0
  -4 -13  -7   -3.34   10.58   0
  -4 -10  -8   -1.74   11.70   0
  -3 -16  -1   -8.55    8.95   0
  -3 -16   0    8.29    8.38   0
  -3 -15  -5   17.75   12.08   0
  -3 -11  -8   30.20   14.78   0
  -3  -8  -8   48.16   18.05   0
  -2 -15   4   -2.09    8.05   0
  -2 -12  -7   31.15   10.03   0
  -2  -6  -7    8.37   14.68   0
  -1 -14  -3    5.61   14.10   0
  -1 -13   7    0.54    9.20   0
  -1 -12   9    4.08   10.84   0
   0 -13   0   38.47   14.34   0
   0 -13   1   42.36   14.46   0
   0 -13   2   -1.82   14.02   0
   0 -12  -3   27.30   17.39   0
   0 -12   6   -0.04   11.69   0
   0  -9  -5   58.81   14.30   0
   0  -3  -3    7.58   12.66   0
   1 -10   0  159.79   15.91   0
   1  -8   9   37.55   17.02   0
   1  -7  -2   21.88   14.28   0
   1  -6  -2    8.77   13.71   0
   1   1   8    6.03    8.84   0
  -4 -16  -2    4.99    8.07   0
  -4 -16   1    2.67    5.37   0
  -4 -15  -5    2.24   10.26   0
  -4 -11  -8    3.48   10.89   0
  -3 -16  -2    8.04    8.09   0
  -3 -16   1   -4.06    6.48   0
  -2 -15  -4    2.99   11.08   0
  -2 -14   7    0.65    7.31   0
  -1 -14   5    1.68    9.29   0
  -1 -13  -5    6.29   13.29   0
   0 -13  -1   26.91   15.22   0
   0 -13   3   17.58   12.59   0
   0  -7  -5   88.04   10.70   0
  -5 -15  -4   -0.64    7.44   0
  -5 -12  -7   14.64    9.57   0
  -4 -16  -3   -2.26    8.54   0
  -3 -16  -3   -0.81    8.56   0
  -3 -16   2    0.52    6.29   0
  -3 -12  -8    7.52   13.23   0
  -2 -14  -6    0.46   12.18   0
  -2 -13  -7  -12.97   13.08   0
  -2 -10  -8    3.66   16.78   0
  -2  -9  -8   10.11   15.74   0
  -1 -15  -1    7.19   10.11   0
  -1 -15   0   19.99   10.02   0
  -1 -15   1   -0.96    9.62   0
  -1 -14  -4    0.15   12.23   0
  -1 -10  -7  -16.99   15.67   0
  -1  -8  -7   17.19   14.77   0
   0 -13  -2    2.82   15.60   0
   0 -13   4   -2.20   11.99   0
   0 -12  -4   19.03   17.46   0
   1 -11   1   54.03   15.75   0
   1 -11   2   23.82   14.98   0
   1 -11   3    8.20   14.84   0
   1 -10  -1  -11.10   11.43   0
   1 -10   6   -0.55   12.97   0
   1  -9  -2   38.84   12.12   0
   1  -9   8   16.82   15.17   0
   1  -5  -2    7.67   14.67   0
  -5 -14  -6    1.65    8.74   0
  -4 -14  -7    2.82    9.81   0
  -4 -12  -8    5.63    9.27   0
  -3 -16  -4    6.92   10.56   0
  -3 -16   3   -1.80    6.27   0
  -3 -15  -6    9.28   12.50   0
  -3 -14  -7   -0.08   12.54   0
  -2 -16  -2   -6.31    9.32   0
  -2 -16  -1   -2.03    9.10   0
  -2 -16   0   -8.49    8.24   0
  -2 -15  -5    5.67   11.16   0
  -2 -15   5   -1.11    7.18   0
  -2 -11  -8    8.18   16.33   0
  -2  -8  -8   10.66   17.46   0
  -1 -15  -2   -9.77   10.68   0
  -1 -15   2   -4.03    9.03   0
  -1 -13  -6   -2.52   15.44   0
  -1 -11  -7   30.45   14.78   0
  -1  -5  -6    9.35   13.30   0
   0 -13  -3   54.78   16.43   0
   0 -12   7  -10.15   10.60   0
   1 -11   0   31.30   15.94   0
   1 -11   4    2.54   14.04   0
   1 -10  -2   74.41   15.43   0
  -4 -16  -4    1.99    7.24   0
  -3 -13  -8   11.65   14.14   0
  -2 -16  -3    5.57    9.41   0
  -2 -16   2    5.01    7.95   0
  -2 -12  -8   80.83   12.69   0
  -1 -15  -3    7.96   10.93   0
  -1 -15   3   -8.15    8.63   0
  -1 -14  -5   14.82   12.03   0
  -1 -14   6    1.71    8.51   0
   0 -13   5   15.51   11.14   0
   0 -11   9   -2.21   12.41   0
   0   2   4    0.97    8.16   0
   1 -11  -1    1.35   16.01   0
   1 -10   7   -4.44   15.08   0
   1  -9  -3   16.42   14.92   0
   1  -8  -3   54.98   11.60   0
   1  -7  -3   38.49   14.05   0
  -5 -15  -5    1.00    7.20   0
  -4 -13  -8    3.65   11.06   0
  -3 -16  -5    2.98   11.08   0
  -2 -16  -4   11.61   10.20   0
  -2 -15  -6    8.88   11.44   0
  -2 -14  -7   -6.24   12.79   0
   0 -14  -1   -9.10   13.29   0
   0 -14   0    9.13   10.84   0
   0 -14   1    0.66   10.64   0
   0 -13  -4   12.78   17.70   0
   0 -10  -6   19.25   14.18   0
   0  -9  -6   28.68   11.11   0
   0  -8  -6   23.59   13.48   0
   1 -11   5   55.59   13.66   0
   1  -6  -3  276.13   14.83   0
   2  -5   4    8.55   14.93   0
   2  -5   5   10.00   14.18   0
  -4 -16  -5    1.70    8.79   0
  -3 -15  -7    2.32   13.41   0
  -3 -14  -8    8.32   16.76   0
  -2 -16   3    7.51    7.48   0
  -2 -13  -8    7.76   10.18   0
  -2  -7  -8   14.57   17.50   0
  -1 -15  -4    5.41   10.45   0
  -1 -15   4   -2.16    8.22   0
  -1 -14  -6   -4.98   15.32   0
  -1   1   0   21.05    9.49   0
   0 -14  -2   11.77   12.12   0
   0 -14   3   -5.32   11.31   0
   0 -13   6   -0.59   10.92   0
   0 -11  -6   19.34   15.98   0
   0  -5  -5 1307.66   18.10   0
   1 -12   0    9.02   16.09   0
   1 -12   1   12.65   15.02   0
   1 -12   2   -2.96   14.53   0
   1 -11  -2   10.65   12.45   0
   1 -10  -3   15.95   12.51   0
   1  -9   9   -1.79   14.78   0
   1  -4  -2  800.61   16.87   0
   1  -2   0  293.46   16.09   0
   2  -7   4   -8.22   14.90   0
   2  -6   3  256.29   14.10   0
   2  -6   5    4.45   12.89   0
   2  -5   3   12.45   14.96   0
   2  -5   6    6.54   13.15   0
   2  -4   6    6.45   13.66   0
  -4 -15  -7   11.41    9.09   0
  -3 -17  -2   -1.98    8.21   0
  -3 -17  -1    5.95    6.07   0
  -3 -17   0    2.52    6.27   0
  -3 -16  -6   -0.59   11.47   0
  -3 -12  -9   -0.62   15.01   0
  -3 -11  -9   65.71   15.61   0
  -3 -10  -9    5.31   17.27   0
  -2 -16  -5   -0.62   10.08   0
  -1 -15  -5   11.00   13.05   0
  -1 -11  -8    6.61   16.03   0
  -1 -10  -8   49.41   14.87   0
   0 -14  -3    0.58   12.94   0
   0 -13  -5   18.60   17.65   0
   0 -12   8    2.29   10.08   0
   0  -7  -6  318.05   13.33   0
   1 -12  -1    3.85   17.10   0
   1 -12   3    5.76   14.05   0
   1 -11  -3   17.66   15.80   0
   1 -11   6   57.13   14.60   0
   2  -7   2   -0.73   12.90   0
   2  -7   5   11.27   15.61   0
   2  -4   4    2.92   14.22   0
  -4 -17  -3    0.07    6.56   0
  -4 -16  -6   -1.00    8.80   0
  -4 -14  -8    8.66    9.09   0
  -3 -17  -3    7.40    7.52   0
  -3  -9  -9   26.75   17.01   0
  -2 -15  -7    6.49   14.64   0
  -2 -14  -8    4.99   13.35   0
  -2 -11  -9   50.58   18.24   0
  -2 -10  -9   10.61   21.40   0
  -1 -16  -2   -5.22    9.70   0
  -1 -16  -1    5.61    8.00   0
  -1 -16   0    3.42    7.86   0
  -1 -16   1   -9.42    8.47   0
  -1  -9  -8   10.88   14.94   0
  -1  -6  -7   10.67   15.08   0
   0 -14  -4   14.44   17.38   0
   0 -14   4    4.30   10.67   0
   0 -12  -6    3.55   15.93   0
   1 -12  -2  140.88   16.89   0
   1 -12   4    1.33   13.49   0
   1 -10   8    0.88   14.07   0
   1  -9  -4   66.14   12.30   0
   1  -7  -4    4.31   14.12   0
   1  -5  -3   52.44   15.03   0
   2  -8   2    2.69   13.52   0
   2  -8   3   28.91   14.15   0
   2  -8   4    6.19   16.00   0
   2  -5   2    8.08   13.63   0
   2  -5   7    7.90   13.95   0
   2  -4   3    1.61   13.65   0
   2  -4   7    4.32   13.52   0
  -4 -11  -9    3.64   12.32   0
  -3 -17  -4   -3.29    7.12   0
  -3 -13  -9  -12.94   11.45   0
  -2 -17  -2    5.62    8.21   0
  -2 -17  -1    0.49    7.90   0
  -2 -17   0   -0.38    7.18   0
  -2 -16  -6   -5.92   10.51   0
  -2 -12  -9   29.71   16.00   0
  -1 -16  -3   -3.72    8.15   0
  -1 -15  -6   10.58   13.09   0
  -1 -15   5    3.95    7.46   0
  -1 -14  -7    4.42   14.74   0
  -1 -12  -8    5.54   12.45   0
  -1  -8  -8   55.19   15.54   0
  -1  -3  -5  685.87   21.12   0
   0 -15  -1   12.16   11.35   0
   0 -15   0   -5.01   11.52   0
   2  -8   1   -4.47   13.00   0
   2  -8   5   21.19   15.49   0
   2  -7   1   51.16   13.44   0
   2  -7   6   62.59   15.28   0
   2  -6   1  125.82   15.02   0
   2  -6   7    0.41   14.93   0
   2  -3   5    1.07   14.81   0
  -4 -17  -4    1.56    6.69   0
  -4 -12  -9    2.92   10.62   0
  -3 -17  -5    8.70    8.92   0
  -3 -16  -7   -2.26   11.49   0
  -3 -15  -8    5.82   12.20   0
  -2 -17  -3   -6.41    7.91   0
  -2 -17   1    5.33    6.51   0
  -2  -9  -9    7.69   16.46   0
  -1 -16  -4   -0.11    9.08   0
  -1 -16   2   -7.22    6.68   0
   0 -15  -2   -1.18   12.38   0
   0 -15   1    5.71   10.91   0
   0 -14  -5   46.24   17.21   0
   0 -14   5    1.51    8.92   0
   0 -13  -6    9.25   16.77   0
   0 -13   7   -1.47   10.96   0
   0 -10  -7   70.57   11.57   0
   0  -9  -7    6.09   13.30   0
   0  -6  -6  452.05   13.37   0
   0   1   2   55.73   10.02   0
   1 -13   0   23.44   16.57   0
   1 -13   1    4.38   14.70   0
   1 -13   2   -1.44   13.59   0
   1 -12  -3   51.20   13.53   0
   1 -12   5    6.74   13.10   0
   1 -11  -4   30.20   13.31   0
   1 -11   7   -0.35   13.52   0
   2  -9   2    0.91   15.33   0
   2  -9   3   12.01   14.05   0
   2  -7   0   14.47   12.90   0
   2  -5   1   -0.21   13.10   0
  -4 -15  -8    5.76    9.58   0
  -4 -13  -9    1.57    9.96   0
  -3 -14  -9   -0.41   12.78   0
  -2 -17  -4   10.02    7.10   0
  -2 -15  -8    1.53   15.64   0
  -1 -16  -5  -13.93   10.57   0
  -1 -16   3   -1.27    7.35   0
  -1  -4  -6   43.93   16.57   0
   0 -15  -3   -2.74   10.85   0
   0 -15   2   -3.27   10.58   0
   0 -12  -7   10.83   15.23   0
   1 -13  -2   15.42   15.95   0
   1 -13   3   -3.21   12.76   0
   2  -9   1  -12.05   13.70   0
   2  -9   4   14.49   14.40   0
   2  -8   0   51.70   13.32   0
   2  -8   6    6.29   15.29   0
   2  -7   7   14.22   14.69   0
   2  -6   0    8.99   13.47   0
   2  -4   2    3.93   12.52   0
   2  -3   4   29.30   13.16   0
  -4 -17  -5    2.57    6.91   0
  -4 -16  -7    5.64    7.72   0
  -3 -17  -6   -7.76    9.20   0
  -3  -6  -8    4.15   14.51   0
  -2 -16  -7    6.59    9.67   0
  -2 -14  -9   30.17   12.20   0
  -2  -8  -9   16.06   18.50   0
  -2  -6  -8  182.14   19.97   0
  -1 -15  -7    5.65   14.05   0
  -1  -7  -8    6.74   15.32   0
   0 -15   3   -0.12    8.65   0
   0 -14  -6   11.24   16.83   0
   1 -13  -3   17.95   16.58   0
   1 -12  -4  -14.03   13.56   0
   1  -8  -5   20.28   11.36   0
   1  -1   1 1703.13   25.68   0
   2  -9   0   23.51   13.79   0
   2  -9   5   20.05   16.67   0
   2  -8  -1   86.75   13.53   0
   2  -4   8   13.21   15.74   0
  -1 -17  -2   -3.44    8.31   0
  -1 -17  -1    1.06    7.23   0
  -1 -16  -6    5.96   10.96   0
  -1 -12  -9    5.61   16.18   0
  -1 -11  -9   21.97   13.53   0
  -1 -10  -9   16.70   16.79   0
   0 -15  -5    2.26   15.15   0
   0 -13  -7    8.76   13.47   0
   0  -4  -5  114.52   16.62   0
   1 -13   4    8.65   12.41   0
   1 -12   6    7.28   11.79   0
   1  -7  -5  129.24   15.25   0
   1  -4  -3   84.94   13.06   0
   1  -3  -2   50.10   17.54   0
   2 -10   0   51.39   15.20   0
   2 -10   1   10.72   15.00   0
   2 -10   2   26.35   15.39   0
   2 -10   3    4.43   14.98   0
   2  -9  -1   -9.83   13.47   0
   2  -7  -1    9.33   10.25   0
   2  -6   8    9.80   15.29   0
   2  -5   0   12.17   14.01   0
   2  -3   3   -4.64   14.32   0
  -4 -17  -6   -2.56    7.57   0
  -4 -14  -9    4.24    9.78   0
  -3 -18  -3   -2.27    6.72   0
  -3 -15  -9   -3.60   11.62   0
  -3 -12 -10   14.06   15.36   0
  -3 -11 -10   29.39   16.59   0
  -1 -17  -3    0.51    6.87   0
  -1 -17   0    1.43    7.06   0
  -1 -13  -9   -8.39   16.38   0
  -1  -9  -9  -11.11   14.84   0
  -1  -5  -7  490.60   18.78   0
   0 -16  -1    9.02    9.62   0
   0 -10  -8   15.64   14.94   0
   0  -2  -3   13.07   16.00   0
   1 -14  -1   11.06   15.05   0
   1 -14   0   28.29   14.40   0
   1 -14   1    6.81   13.08   0
   1 -13  -4   43.40   16.27   0
   1 -12  -5    6.53   13.74   0
   2 -10  -1   19.09   13.74   0
   2 -10   4    2.60   16.96   0
   2  -8   7    3.07   16.47   0
   2  -6  -1   88.35   13.29   0
   2  -4   1   -1.72   13.43   0
  -3 -18  -4    0.62    6.92   0
  -3 -17  -7    1.04    9.88   0
  -3 -13 -10   13.43   11.37   0
  -2 -16  -8    8.21   11.19   0
  -2 -15  -9   25.80   16.65   0
  -2 -13 -10   62.64   17.64   0
  -2 -12 -10   -0.10   19.42   0
  -2 -11 -10   28.02   19.31   0
  -1 -17  -4    6.70    7.26   0
  -1 -17   1    0.57    6.58   0
  -1 -16  -7   -7.19   12.01   0
   0 -16  -3    7.58   12.15   0
   0 -16  -2   -4.19    8.64   0
   0 -15  -6   19.42   15.93   0
   0 -15   4   -0.01    8.67   0
   0 -14  -7   10.13   16.62   0
   0 -12  -8   40.69   13.95   0
   0  -9  -8  180.66   16.81   0
   0  -5  -6  396.53   17.19   0
   1 -14  -3   -0.13   14.99   0
   1 -14   2   10.65   12.47   0
   2 -11   0    6.70   15.06   0
   2 -11   1    6.35   14.68   0
   2 -11   2    1.73   16.44   0
   2  -9  -2   21.93   14.53   0
   2  -9   6    4.00   15.97   0
   2  -8  -2   11.72   11.75   0
   2  -7  -2   -2.38   14.49   0
  -4 -16  -8   -1.10    7.97   0
  -3 -18  -5    3.11    7.42   0
  -3 -10 -10    9.30   16.21   0
  -2 -18  -4   -1.02    7.28   0
  -2 -18  -3   -1.50    6.11   0
  -2 -18  -2   -1.19    5.60   0
  -2 -17  -7   -4.31   10.43   0
  -2 -10 -10   15.13   18.23   0
  -1 -17  -5   -1.42    7.27   0
  -1 -14  -9   11.22   15.01   0
   0 -16  -4   13.90   10.55   0
   0 -16   1   -0.05    8.19   0
   0 -13  -8   10.02   14.93   0
   1 -13  -5   27.14   13.65   0
   1 -13   5   -1.16   11.11   0
   1 -12  -6  -12.86   16.76   0
   1  -8  -6   10.61   14.33   0
   1  -6  -5  136.41   13.59   0
   1  -2  -1  215.52   15.13   0
   2 -11  -1    5.84   15.42   0
   2 -11   3   14.02   17.03   0
   2 -10  -2  -11.38   14.86   0
   2 -10   5    2.72   16.72   0
   2  -7   8   -6.37   17.61   0
   2  -3   2    3.99   15.56   0
  -4 -15  -9   -2.15    9.06   0
  -3 -16  -9    2.39   10.79   0
  -3 -14 -10    7.96   10.40   0
  -2 -18  -5   -2.32    7.52   0
  -2  -7  -9   12.28   19.13   0
  -1 -17  -6   -0.42    9.52   0
  -1  -8  -9   -2.20   16.11   0
   0 -16  -5    6.11   12.67   0
   0 -16   2    0.10    7.90   0
   0  -8  -8    8.31   15.50   0
   1 -14  -4   -6.04   12.97   0
   1 -14   3    0.93   11.37   0
   2 -11  -2   46.03   16.56   0
   2  -8  -3    5.06   14.45   0
   2  -6  -2  249.74   15.08   0
   2  -4   0   41.98   13.36   0
  -3 -18  -6    2.86    7.17   0
  -3 -17  -8   -2.65    9.67   0
  -2 -17  -8    8.87   10.05   0
  -2 -16  -9   11.45   14.29   0
  -2  -9 -10   56.79   19.95   0
  -1 -16  -8   -0.66   11.58   0
  -1 -15  -9   -5.58   13.69   0
   0 -15  -7   44.80   14.77   0
   0 -14  -8   -2.15   16.31   0
   1 -15  -2    3.74   12.71   0
   1 -15  -1    2.17   13.29   0
   1 -14  -5    2.30   16.54   0
   1 -13  -6    3.04   17.17   0
   1  -7  -6  109.20   16.69   0
   2 -12   0   24.38   15.83   0
   2 -12   1   -5.87   15.92   0
   2 -11   4    6.96   14.60   0
   2 -10  -3   27.80   11.59   0
   2  -7  -3   20.15   14.47   0
  -3 -15 -10   -1.46    9.90   0
  -2 -18  -6    1.49    8.22   0
  -2 -15 -10   11.48   15.17   0
  -1 -17  -7   -4.38    9.54   0
  -1 -13 -10   20.48   13.71   0
  -1 -10 -10   20.25   17.47   0
  -1   1   1    2.78    9.58   0
   0 -16  -6    4.42   11.26   0
   0 -12  -9   90.24   13.58   0
   0 -11  -9  125.73   13.87   0
   0 -10  -9   14.65   16.40   0
   1 -15   0   -0.07   10.19   0
   1 -14   4   -3.03   11.24   0
   1 -12  -7   10.57   16.41   0
   1 -11  -7   -1.38   12.88   0
   1  -9  -7   -1.28   15.06   0
   2 -12  -2   -7.39   16.12   0
   2 -12  -1    8.91   12.85   0
   2 -12   2    3.27   14.75   0
   2 -11  -3   19.82   13.61   0
   2 -10   6   -5.21   14.86   0
   2  -9   7   -1.29   14.92   0
  -3 -18  -7    2.36    8.62   0
  -1 -18  -4   -0.66    6.50   0
  -1 -18  -3    2.79    5.58   0
  -1 -18  -2    3.01    6.37   0
  -1 -14 -10   -5.52   14.41   0
   0 -17  -4  -11.92    9.92   0
   0 -17  -3    1.71    9.03   0
   0 -17  -2   -0.70    8.62   0
   0 -17  -1    4.30    7.71   0
   0 -15  -8    3.51   15.60   0
   0 -13  -9    8.51   11.95   0
   1 -15  -4    1.60   14.33   0
   1 -15   1    0.16    9.22   0
   1 -14  -6    9.17   16.98   0
   1  -5  -5   57.60   16.80   0
   1  -4  -4  -10.75   13.77   0
   2 -11   5   -7.95   15.20   0
   2 -10  -4   -7.49   11.67   0
   2  -9  -4    3.76   11.81   0
   2  -8  -4   -9.34   14.96   0
   2  -8   8   -0.68   18.10   0
   2  -5  -2   12.56   14.61   0
   2  -3   1    1.51   12.63   0
   2  -2   6   40.53   20.13   0
  -2 -18  -7    4.71    8.46   0
  -2 -13 -11    3.65   16.98   0
  -2 -12 -11   29.58   19.09   0
  -1 -18  -5    0.09    7.53   0
  -1 -18  -1   -2.59    5.53   0
  -1 -16  -9    5.34   12.99   0
  -1  -9 -10   23.87   16.44   0
   0 -17  -5   -8.90    9.58   0
   0 -17   0   -2.90    7.20   0
   0 -16  -7    3.09   11.56   0
   0 -14  -9    3.31   14.77   0
   0  -9  -9    2.46   12.32   0
   1 -15  -5   -5.51   14.57   0
   1 -15   2    0.85   10.36   0
   1 -13  -7   50.67   13.67   0
   1  -8  -7   -1.83   13.63   0
   2 -12  -3   18.81   14.20   0
   2 -11  -4  108.59   12.21   0
   2  -4  -1  414.24   16.43   0
  -3 -17  -9   -7.47    7.89   0
  -3 -16 -10    0.29    9.12   0
  -3 -13 -11    3.91   12.76   0
  -3 -12 -11   17.52   15.35   0
  -2 -17  -9   -1.55    9.95   0
  -2 -16 -10   -6.24   16.92   0
  -2 -14 -11   -7.91   14.13   0
  -2 -11 -11   10.14   18.74   0
  -2  -8 -10   25.01   19.24   0
  -1 -18  -6    5.14    7.76   0
  -1 -17  -8   -2.20    8.81   0
  -1 -15 -10   11.14   12.31   0
   1 -11  -8    7.63   14.90   0
   2 -13  -2    5.59   16.62   0
   2 -13  -1   28.07   13.98   0
   2 -13   0   -6.56   12.11   0
   2 -13   1    4.19   15.38   0
   2 -12  -4   13.27   14.92   0
   2 -12   4    7.84   14.83   0
   2 -10  -5   37.21   14.94   0
   2  -7  -4   97.43   12.77   0
  -3 -14 -11    0.14   11.55   0
  -3 -11 -11    2.49   17.25   0
  -2 -18  -8   -5.53    8.78   0
  -2  -4  -7   77.74   20.50   0
  -1 -12 -11   -3.79   18.61   0
   0 -17  -6    6.02    8.42   0
   0 -16  -8   13.08   12.71   0
   0 -15  -9   -0.82   15.53   0
   0 -12 -10   36.56   18.41   0
   0 -11 -10   11.20   16.55   0
   0  -8  -9   32.64   15.45   0
   0  -5  -7   54.21   16.42   0
   0  -4  -6   50.28   16.89   0
   0  -1  -2   59.42   16.94   0
   1 -16  -3    1.15   12.34   0
   1 -16  -2   -1.95   11.06   0
   1 -16  -1    3.49    9.73   0
   1 -15  -6    9.61   13.23   0
   1 -13  -8   19.33   15.12   0
   1 -12  -8   49.02   12.70   0
   1  -9  -8   20.15   16.86   0
   1  -7  -7   86.03   17.15   0
   2 -13  -3   -1.32   15.91   0
   2 -13   2    3.99   13.63   0
   2 -11  -5   33.70   13.68   0
   2  -9  -5  -18.01   12.69   0
  -2 -15 -11   20.23   13.85   0
  -2 -10 -11  108.78   20.09   0
  -1 -18  -7   -0.73    6.55   0
  -1 -17  -9   -2.40   11.44   0
  -1 -16 -10    8.24   13.03   0
  -1 -14 -11   12.42   16.24   0
  -1 -13 -11   10.86   15.70   0
  -1 -11 -11    2.86   18.24   0
  -1   0  -1  142.35   18.13   0
   0 -17  -7    3.66   10.45   0
   0 -13 -10   10.37   13.05   0
   0 -10 -10    5.70   15.87   0
   0  -3  -5   11.50   18.66   0
   1 -16  -4    4.39   10.25   0
   1 -16   0    4.07    9.52   0
   1 -15   3   -1.99    9.63   0
   2 -13  -4    2.59   16.38   0
   2 -12  -5   29.49   15.00   0
   2 -11   6    1.87   16.22   0
   2  -8  -5   47.18   13.17   0
  -3 -15 -11   -0.22    8.63   0
  -2 -17 -10    6.06   11.57   0
  -1  -8 -10    0.22   16.88   0
   0 -14 -10   26.96   13.67   0
   0  -6  -8   -1.18   15.44   0
   1 -16  -5   -7.46   11.48   0
   1 -15  -7    0.14   14.01   0
   1 -14  -8   -8.00   16.46   0
   1  -8  -8   31.72   17.00   0
   1  -1   0   63.63   18.04   0
   2 -14  -2  -12.67   14.35   0
   2 -14  -1   -1.92   14.70   0
   2 -14   0    3.63   13.51   0
   2 -13   3   -0.44   14.15   0
   2 -11  -6   29.04   14.84   0
   2 -10  -6   57.39   16.22   0
   2  -7  -5   22.75   15.54   0
   2  -6  -4    9.42   12.72   0
   2  -4  -2   83.14   15.60   0
  -3 -17 -10    3.81    8.34   0
  -3  -8 -10    8.31   14.82   0
  -2 -18  -9    5.28    9.30   0
  -2 -16 -11   -9.64   13.77   0
  -1 -18  -8    1.17    8.57   0
  -1 -15 -11    4.04   10.35   0
  -1 -10 -11   13.45   19.24   0
  -1  -5  -8  154.48   19.17   0
  -1  -4  -7  198.56   19.15   0
   0 -18  -4   -0.44    6.72   0
   0 -18  -3   -2.20    6.79   0
   0 -18  -2   -4.94    6.62   0
   0 -17  -8    1.06   10.97   0
   0 -16  -9   14.83   11.21   0
   0 -15 -10   14.47   15.36   0
   0  -9 -10   50.23   14.93   0
   1 -16  -6   -8.33   13.45   0
   1 -16   1    3.29    8.70   0
   1 -12  -9   -3.30   14.70   0
   1 -11  -9   11.57   14.50   0
   1  -5  -6  -15.71   17.45   0
   2 -14  -3    9.99   13.37   0
   2 -13  -5   30.28   12.25   0
   2 -12  -6  -14.74   15.12   0
   2 -12   5   -2.67   14.53   0
   2  -2   2    1.94   16.04   0
   3  -8   1    4.00   17.91   0
   3  -8   2   23.43   18.73   0
  -2 -13 -12    7.28   18.39   0
  -2  -9 -11   13.26   20.62   0
  -1 -19  -5    1.99    5.50   0
  -1   1   2   15.61    8.92   0
   0 -18  -5    1.13    6.26   0
   0  -7  -9   17.97   16.55   0
   0   1   4   73.78    9.59   0
   1 -15  -8    2.54   16.24   0
   1 -13  -9    6.75   12.10   0
   1 -10  -9   60.65   13.82   0
   1  -6  -7   17.38   16.90   0
   1  -4  -5   -0.44   14.85   0
   2 -14  -4   -7.90   11.74   0
   2 -14   1   -0.34   12.79   0
   2 -13  -6    4.92   15.28   0
   3  -9   0   64.45   16.71   0
   3  -9   1   -4.43   16.46   0
   3  -9   2    5.83   18.23   0
   3  -8   0   13.13   15.40   0
   3  -8   3   -2.03   16.02   0
   3  -7   1    0.63   14.43   0
   3  -7   2   64.65   14.14   0
   3  -7   3    7.91   15.78   0
  -3 -16 -11    4.09    8.42   0
  -2 -14 -12    3.07   14.75   0
  -2 -12 -12   20.43   20.76   0
  -1 -19  -6   -0.79    5.81   0
  -1 -18  -9    2.69    8.16   0
  -1 -16 -11    0.25   11.61   0
  -1  -6  -9  109.70   17.22   0
   0 -18  -6    4.89    6.57   0
   0 -13 -11   -4.21   17.77   0
   0 -12 -11    3.10   17.20   0
   1 -17  -4    9.52    9.77   0
   1 -17  -3   -1.74    8.91   0
   1 -16  -7   -4.92   11.71   0
   1 -14  -9   -6.38   12.98   0
   1  -9  -9   87.64   17.19   0
   2 -14  -5   -0.92   12.63   0
   2 -14   2   -4.84   12.81   0
   2 -13   4    3.66   13.26   0
   2 -11  -7   -1.74   15.40   0
   2  -3  -1   22.51   16.85   0
   3 -10  -1    4.77   14.56   0
   3 -10   0   19.07   15.59   0
   3 -10   1    7.44   15.68   0
   3  -9  -1    9.90   15.65   0
   3  -9   3   -1.48   16.41   0
   3  -8  -1   70.67   14.61   0
   3  -7   0    4.28   14.30   0
   3  -7   4    2.76   16.63   0
   3  -6   1    4.42   15.32   0
   3  -6   2   -2.89   13.42   0
   3  -6   3   -1.51   14.77   0
  -2 -18 -10   -0.81    8.78   0
  -2 -17 -11   -3.05   10.06   0
  -2 -15 -12    1.51   12.11   0
  -1 -14 -12    0.76   17.61   0
  -1 -12 -12   19.52   19.77   0
  -1  -9 -11    1.37   17.45   0
   0 -18  -7    1.81    6.11   0
   0 -17  -9    1.64    9.16   0
   0 -16 -10   -8.97   10.73   0
   0 -14 -11   12.76   14.26   0
   0 -11 -11   14.92   14.22   0
   0  -2  -4    2.38   17.73   0
   0   1   5    1.25    7.96   0
   1 -17  -5   -7.14   10.40   0
   1 -17  -2    0.10    6.98   0
   1  -7  -8   -0.13   14.19   0
   1  -3  -4  102.66   15.06   0
   2 -15  -3    8.67   14.04   0
   2 -15  -2    2.53   13.28   0
   2 -15  -1    3.10   12.09   0
   2 -14  -6   -5.30   14.19   0
   2 -12  -7   13.69   12.62   0
   2  -7  -6   49.00   16.50   0
   2  -6  -5   -7.98   13.09   0
   2  -5  -4  245.29   14.84   0
   3 -10  -2   -0.79   15.12   0
   3 -10   2    6.84   15.39   0
   3  -9  -2  -10.85   15.32   0
   3  -8  -2  -11.44   14.42   0
   3  -8   4    0.60   16.13   0
   3  -6   0  113.54   16.85   0
   3  -6   4   12.36   15.19   0
  -3 -14 -12    2.03   10.78   0
  -3 -13 -12    5.35   13.24   0
  -2 -11 -12   -3.87   16.88   0
  -1 -19  -7    0.79    5.92   0
  -1 -11 -12   -7.30   22.65   0
  -1  -7 -10   28.06   19.39   0
   0 -15 -11    7.13   15.36   0
   0 -10 -11   24.25   16.75   0
   1 -17  -6    0.81   11.33   0
   1 -17  -1    3.65    6.69   0
   1 -16  -8  -11.21   11.75   0
   1 -15  -9   -5.39   12.77   0
   1 -13 -10   -9.35   14.50   0
   1 -12 -10   40.36   11.39   0
   1 -11 -10   -4.66   17.17   0
   2 -15  -4    1.25   11.34   0
   2 -15   0    2.57   10.86   0
   2 -13  -7    1.07   13.17   0
   2  -4  -3   60.00   14.34   0
   2  -2   1  821.11   20.07   0
   3 -11  -2   12.51   17.07   0
   3 -11   0   -5.17   15.42   0
   3 -11   1   -1.44   16.99   0
   3  -9  -3   -3.42   14.06   0
  -2 -16 -12    0.59   10.42   0
  -1 -19  -8   -0.89    6.48   0
  -1 -18 -10   -1.16    9.24   0
   0 -18  -8   -1.35    6.59   0
   1 -17  -7   12.58   10.61   0
   1 -14 -10   -4.96   14.73   0
   1 -10 -10   56.77   16.48   0
   1  -8  -9   -2.64   14.35   0
   2 -15  -5   10.97   11.03   0
   2 -14  -7   15.25   15.42   0
   2 -12  -8    0.83   16.05   0
   2 -11  -8   -6.22   16.23   0
   3 -11  -3    5.65   16.09   0
   3 -10  -3   -1.09   13.01   0
   3 -10   3   42.17   15.60   0
   3  -9   4    1.35   16.84   0
   3  -8  -3   15.15   14.78   0
   3  -7  -2   98.05   14.72   0
   3  -7   5    1.70   15.80   0
   3  -6  -1   26.05   14.77   0
   3  -5   1   76.11   15.54   0
   3  -5   2  108.77   13.64   0
   3  -5   3    5.91   14.68   0
  -3 -15 -12   -1.35    9.98   0
  -1 -16 -12   -6.07   11.39   0
   0 -16 -11   11.86   13.64   0
   0  -6  -9    7.00   17.60   0
   1 -16  -9   -1.41   15.21   0
   2 -15  -6    2.68   11.35   0
   2 -15   1    0.01   11.46   0
   2 -13  -8   15.09   16.41   0
   2 -10  -8   -9.56   13.51   0
   3 -12  -2   20.59   15.73   0
   3 -12  -1   -7.80   15.70   0
   3 -12   0   12.39   15.50   0
   3 -11   2   16.43   15.22   0
   3 -10  -4   -7.50   15.95   0
   3  -9  -4    5.46   15.28   0
   3  -8   5   20.32   18.46   0
   3  -6   5   -9.99   14.53   0
   3  -5   4    4.06   13.67   0
  -2 -10 -12   37.20   18.97   0
  -1 -10 -12   22.79   18.83   0
  -1  -8 -11   13.67   16.65   0
   0 -19  -6    3.07    5.40   0
   0 -18  -9    1.57    7.23   0
   0 -14 -12   12.52   17.35   0
   0 -13 -12   10.15   15.70   0
   0  -9 -11   14.30   13.90   0
   1 -17  -8   -7.77   11.69   0
   1 -15 -10    2.20   12.26   0
   1  -5  -7   98.60   14.85   0
   1   0   4    2.67   26.77   0
   2 -14  -8    5.65   15.61   0
   2  -6  -6   46.92   14.42   0
   2  -5  -5    2.15   17.54   0
   2  -3  -2  290.91   15.52   0
   3 -12  -3   24.37   15.65   0
   3 -12   1  -10.58   16.95   0
   3 -11  -4   -9.84   12.09   0
   3 -10   4    1.53   16.80   0
   3  -8  -4   14.98   15.53   0
   3  -7  -3   -9.99   14.72   0
   3  -6  -2   47.90   14.70   0
  -2 -18 -11    0.95    7.73   0
  -2 -17 -12    0.22    9.48   0
  -2 -14 -13   -1.70   14.80   0
  -1 -19  -9   -2.15    6.12   0
   0 -19  -7    1.30    5.80   0
   0 -15 -12   15.65   15.21   0
   1 -18  -5    2.86    7.50   0
   1 -18  -4   -2.97    7.12   0
   1 -13 -11    8.08   13.86   0
   1  -7  -9   -1.54   17.39   0
   2 -16  -5    5.07   12.36   0
   2 -16  -4    0.54    9.94   0
   2 -16  -2    5.42   10.39   0
   2 -12  -9   -2.37   15.76   0
   2 -11  -9   25.98   15.44   0
   2  -7  -7   34.95   15.16   0
   2  -4  -4   39.42   17.47   0
   3 -12  -4   -6.90   13.84   0
   3 -11  -5   20.94   16.47   0
   3 -11   3    0.77   16.66   0
   3 -10  -5   -7.98   15.79   0
   3  -9  -5   74.39   15.12   0
   3  -9   5    4.38   17.28   0
   3  -5  -1  103.30   15.42   0
   3  -5   5   11.89   15.58   0
  -2 -15 -13    7.43   11.63   0
  -2 -13 -13    3.47   14.81   0
  -1 -18 -11   -4.22    8.18   0
  -1 -15 -13   -1.03   16.36   0
  -1 -14 -13   17.70   19.73   0
  -1 -13 -13    1.10   19.75   0
   0 -17 -11   11.31    9.63   0
   1 -18  -6   -2.07    6.62   0
   1 -14 -11    6.17   11.74   0
   1 -11 -11   52.56   14.98   0
   1  -1  -1   16.88   19.25   0
   2 -16  -6   12.22   12.84   0
   2 -16  -1    3.93    9.88   0
   2 -15  -8    5.77   14.64   0
   2 -13  -9    9.92   13.14   0
   2 -10  -9   41.12   16.35   0
   3 -13  -4    7.05   15.09   0
   3 -13  -3    8.72   14.23   0
   3 -13  -1  -10.50   14.45   0
   3 -12  -5   20.43   15.86   0
   3 -12   2    0.78   15.73   0
   3  -7  -4   36.50   16.00   0
   3  -6  -3    8.79   14.41   0
   3  -4   2   53.92   15.69   0
   3  -4   3    6.92   15.52   0
  -2 -12 -13   15.22   19.14   0
  -1 -19 -10    2.24    7.15   0
  -1 -12 -13    4.10   20.52   0
   0 -19  -8    0.74    5.66   0
   0 -10 -12  -11.51   18.73   0
   0  -8 -11   54.92   16.55   0
   1 -18  -7   -3.52    6.65   0
   1 -15 -11    2.78   11.74   0
   1 -10 -11    6.92   17.12   0
   1  -8 -10    5.71   17.49   0
   1  -3  -5   48.59   18.89   0
   2 -16  -7    7.72   12.40   0
   2 -14  -9  -16.21   12.19   0
   3 -13   0    8.36   14.72   0
   3 -11  -6    2.15   14.48   0
   3  -8  -5   77.83   12.47   0
   3  -7   6   -0.47   18.56   0
   3  -4   1   40.40   13.77   0
  -2 -16 -13   -2.40    8.80   0
  -1 -16 -13    6.56   11.58   0
   1 -18  -8   -1.52    7.84   0
   2  -6  -7   19.28   17.86   0
   2  -3  -3   80.67   18.70   0
   3 -13  -5   -9.84   13.55   0
   3 -13   1    4.41   14.37   0
   3 -12  -6   -0.59   12.50   0
   3 -11   4   -4.69   16.87   0
   3  -9  -6   57.90   15.45   0
   3  -6   6    3.15   16.68   0
   3  -5  -2    2.96   11.79   0
   3  -4   0   20.00   15.15   0
   3  -4   4    8.38   14.73   0
  -2 -11 -13    4.45   19.57   0
  -2  -9 -12    9.62   16.63   0
  -1  -6 -10   10.66   19.28   0
  -1  -5  -9   24.93   19.67   0
   0 -19  -9    1.57    4.94   0
   0 -15 -13    6.69   15.12   0
   0 -14 -13    3.44   14.46   0
   0 -13 -13  -10.96   15.24   0
   1 -17 -10    5.33    9.56   0
   1 -16 -11    8.79   12.64   0
   1 -14 -12   -2.42   13.72   0
   1 -13 -12   17.46   17.53   0
   1 -12 -12    6.85   18.19   0
   1  -9 -11    2.09   17.44   0
   2 -15  -9   12.37   12.26   0
   2 -13 -10    7.76   12.68   0
   2 -12 -10   15.44   11.94   0
   2 -11 -10    5.49   12.05   0
   2  -7  -8   16.18   15.01   0
   3 -14  -4   -7.46   14.75   0
   3 -14  -3    9.98   14.85   0
   3 -14  -2   -2.31   13.41   0
   3 -13  -6   11.92   14.36   0
   3 -12   3    1.75   16.87   0
   3 -11  -7   44.37   14.84   0
   3  -8  -6   -6.47   15.76   0
   3  -7  -5   -2.26   13.51   0
   3  -6  -4    2.61   16.01   0
  -1 -18 -12    1.37    8.57   0
  -1 -17 -13    0.67   12.37   0
   0  -9 -12   -0.72   18.22   0
   1 -18  -9    0.81    7.99   0
   1 -15 -12    9.87   12.97   0
   1 -11 -12   17.80   18.23   0
   1  -6  -9   -9.99   18.35   0
   1  -5  -8   31.58   18.80   0
   2 -17  -6    0.83   10.02   0
   2 -17  -5   -0.65    7.76   0
   2 -17  -4   -4.89    7.47   0
   2 -17  -3   -1.50    8.11   0
   2 -10 -10   20.47   17.18   0
   2  -4  -5   11.09   15.13   0
   3 -14  -5    2.46   12.39   0
   3 -14  -1    1.60   12.88   0
   3 -12  -7    7.60   11.31   0
   3 -10  -7   44.78   12.22   0
   3  -5  -3  233.60   16.16   0
   3  -4  -1   69.12   16.71   0
  -1 -10 -13   -1.47   21.85   0
   0 -19 -10    5.03    6.42   0
   0 -16 -13  -16.94   10.68   0
   1  -7 -10    6.42   17.83   0
   1  -4  -7    8.98   18.94   0
   2 -17  -7   -5.75   10.02   0
   2 -16  -9    3.31   13.04   0
   2 -15 -10    1.51   13.23   0
   3 -14  -6   -2.01   13.57   0
   3 -14   0    1.35   13.74   0
   3 -13  -7    2.20   11.85   0
   3 -13   2   -1.57   15.11   0
   3  -9  -7    1.60   12.43   0
   3  -5   6    6.30   17.99   0
   3  -4   5   -0.42   15.92   0
  -1 -15 -14    9.64   15.15   0
  -1 -14 -14   11.33   18.79   0
  -1 -13 -14    4.04   19.26   0
  -1   0   0   -0.52   10.71   0
   0  -7 -11   17.69   17.85   0
   0  -2  -5   90.31   20.02   0
   1 -18 -10   -0.14    8.37   0
   1 -16 -12   12.14   14.36   0
   1 -10 -12   14.47   17.15   0
   1  -8 -11   92.64   17.46   0
   1  -2  -4   13.43   20.17   0
   2 -17  -8  -10.19   10.74   0
   2 -13 -11   -3.52   13.84   0
   2 -12 -11   12.49   13.92   0
   2  -9 -10  -12.97   14.30   0
   3 -15  -4    3.57   11.96   0
   3 -14  -7    9.14   13.41   0
   3 -12  -8   -4.55   14.28   0
   3 -11  -8   -9.28   12.33   0
   3 -10  -8    9.43   15.34   0
   3  -8  -7    2.16   16.29   0
   3  -7  -6   25.64   13.50   0
   3  -6  -5   24.19   16.83   0
   3  -4  -2   10.92   14.79   0
  -2 -15 -14   -1.67   10.92   0
  -2 -14 -14   -3.71   12.97   0
  -2  -6 -10   20.44   16.13   0
  -1 -16 -14   -0.85   12.56   0
  -1 -12 -14   -0.09   22.28   0
  -1  -8 -12    5.44   16.80   0
   0 -18 -12   -1.57    8.30   0
   0 -17 -13    8.61    9.33   0
   1 -14 -13    0.68   17.09   0
   1 -13 -13    1.28   17.99   0
   2 -16 -10    5.55   12.86   0
   2 -14 -11    3.66   11.59   0
   2 -11 -11   60.40   13.23   0
   2  -7  -9    7.61   18.17   0
   2  -6  -8    6.51   15.10   0
   2  -5  -7   49.30   18.54   0
   2  -3  -4   15.15   15.26   0
   2  -2  -2  180.12   20.09   0
   3 -15  -6    9.22   12.09   0
   3 -15  -5    2.70   10.82   0
   3 -15  -2   -0.66   11.00   0
   3 -13  -8    7.83   11.03   0
   3  -5  -4    5.96   16.62   0
  -1 -18 -13    2.73    9.69   0
   0 -15 -14    9.39   16.37   0
   0 -14 -14  -15.50   18.41   0
   0  -8 -12    5.97   17.90   0
   1 -17 -12    3.66   10.69   0
   1 -15 -13   -2.68   13.31   0
   1 -12 -13   19.05   18.01   0
   1  -3  -6  313.13   16.44   0
   1  -1  -2   45.87   20.32   0
   2 -17  -9    2.21   10.59   0
   2 -15 -11   -9.89   13.86   0
   2  -1   2  341.97   24.38   0
   3 -14  -8    2.83   13.31   0
   3 -12  -9   -5.87   14.37   0
   3  -9  -8    6.74   12.99   0
   3  -3   1    0.16   13.69   0
   3  -3   3    9.67   14.70   0
  -2  -5  -9  141.51   17.89   0
   0 -12 -14   99.59   20.10   0
   1 -18 -11   -2.21    8.84   0
   1 -11 -13    3.41   18.08   0
   3 -15  -7  -14.68   10.66   0
   3 -15  -1    2.73   11.40   0
   3 -13  -9   -6.14   13.65   0
   3 -11  -9   32.46   12.26   0
   3 -10  -9   -3.38   15.68   0
   3  -6  -6   17.82   17.59   0
   3  -4  -3   29.67   16.19   0
   3  -3   0   18.41   15.74   0
   4 -10  -3   47.52   17.31   0
   4 -10  -2   23.95   16.33   0
   4 -10  -1  -11.57   15.70   0
   4  -9  -3   -9.99   16.48   0
   4  -9  -2   18.94   16.94   0
   4  -9  -1   -8.98   17.45   0
   4  -9   0   -9.04   16.05   0
   4  -8  -2    2.24   16.85   0
   4  -8  -1  -10.82   16.63   0
   4  -8   0    6.39   15.18   0
  -1 -17 -14    0.07   10.56   0
  -1 -11 -14   16.62   19.59   0
  -1  -9 -13   21.20   20.15   0
   0 -16 -14   -7.14    8.94   0
   0  -3  -7  232.88   18.90   0
   1 -16 -13   -7.96   11.35   0
   1  -6 -10   12.80   16.89   0
   1  -5  -9   15.50   18.29   0
   2 -18  -7   -6.66    6.95   0
   2 -17 -10   -1.51   10.36   0
   2 -16 -11   -1.41   11.57   0
   2 -14 -12    4.96   11.61   0
   2 -13 -12    5.96   10.76   0
   2 -12 -12    1.18   10.95   0
   2  -9 -11   46.33   17.64   0
   2  -1   1  101.72   20.76   0
   3 -15  -8   -2.18   12.40   0
   3 -14  -9  -10.39   11.94   0
   3  -5  -5  204.40   14.74   0
   3  -3   4   25.55   16.60   0
   4 -11  -3  -15.40   15.75   0
   4 -11  -2   -5.55   15.70   0
   4 -11  -1    9.92   17.75   0
   4 -10  -4   86.18   17.51   0
   4 -10   0    3.83   15.14   0
   4  -9  -4   14.15   15.52   0
   4  -9   1   -8.31   17.55   0
   4  -8  -3   16.92   15.31   0
   4  -8   1  -11.33   14.63   0
   4  -7  -1    8.79   15.65   0
   4  -7   0   23.14   15.82   0
   0 -18 -13    1.79    9.66   0
   0 -11 -14  197.66   20.82   0
   0  -9 -13   24.78   19.58   0
   1 -10 -13  -15.10   18.37   0
   1  -7 -11   -6.04   13.92   0
   1  -4  -8   80.53   19.20   0
   2 -18  -8    0.74    7.32   0
   2 -15 -12   10.57   13.35   0
   2 -11 -12   45.53   13.43   0
   2  -6  -9   14.54   18.85   0
   3 -16  -6   -0.68   10.85   0
   3 -16  -5   -2.16   10.21   0
   3 -16  -4    1.33    9.54   0
   3 -12 -10   -8.12   14.67   0
   3  -9  -9   47.92   13.67   0
   3  -3  -1   38.90   16.42   0
   4 -11  -4    4.09   12.20   0
   4 -10   1    3.71   16.20   0
   4  -7  -2   21.09   15.96   0
   4  -7   1    2.80   14.08   0
  -1 -14 -15   -1.82   17.20   0
  -1   0   1    9.75   10.61   0
   0 -17 -14   -5.63    9.16   0
   1 -18 -12   -0.35    8.22   0
   1 -17 -13    4.41   10.68   0
   1 -14 -14    8.64   16.26   0
   1 -13 -14    8.45   17.25   0
   1  -8 -12   46.78   17.14   0
   1   0   2  888.20   49.15   0
   2 -10 -12   -7.63   17.51   0
   2  -7 -10  118.05   14.87   0
   2  -5  -8   20.09   15.62   0
   2  -2  -3   41.11   15.55   0
   3 -16  -7    4.36   10.85   0
   3 -15  -9    4.14   12.87   0
   3 -11 -10   22.12   12.94   0
   3 -10 -10   39.61   17.07   0
   3  -4  -4   56.84   17.78   0
   4 -12  -4    8.97   14.97   0
   4 -12  -3   -1.79   14.99   0
   4 -12  -2    8.69   14.15   0
   4 -11  -5    3.54   12.38   0
   4 -11   0   -4.60   14.76   0
   4  -9  -5   -5.31   15.98   0
   4  -9   2   13.56   16.97   0
   4  -8  -4    2.09   12.75   0
   4  -8   2    9.91   15.66   0
   4  -7  -3   -9.52   15.23   0
   4  -7   2    8.15   15.18   0
   4  -6  -1   -4.73   17.44   0
   4  -6   0   50.57   16.08   0
  -1 -15 -15    3.62   11.89   0
  -1 -13 -15   11.05   19.98   0
  -1  -6 -11   27.14   19.55   0
   0 -14 -15   -8.95   18.86   0
   0  -6 -11  157.10   18.26   0
   0  -5 -10   -3.19   17.91   0
   1  -2  -5   63.99   16.98   0
   2 -18  -9   -2.06    6.24   0
   2 -17 -11   -3.91    8.05   0
   2 -16 -12   -1.10   12.55   0
   2 -13 -13    7.55   12.71   0
   2  -8 -11    4.61   14.08   0
   2  -4  -7  342.14   19.47   0
   2  -1   0  873.15   22.15   0
   3 -16  -8   -7.62   11.34   0
   3  -8  -9  147.04   14.81   0
   3  -5  -6   46.67   19.07   0
   3  -3  -2   78.56   16.28   0
   4 -12  -5  -12.13   12.43   0
   4 -12  -1    2.11   13.58   0
   4 -11  -6    7.51   15.98   0
   4  -8  -5   11.52   15.38   0
   4  -7  -4   17.96   16.25   0
   4  -6  -2    5.49   15.03   0
   4  -6   1    1.73   14.13   0
  -1 -16 -15   -8.25   11.18   0
  -1  -7 -12   -6.10   18.94   0
  -1  -5 -10   12.25   19.90   0
   0 -15 -15  -13.37   15.41   0
   0 -13 -15   28.43   21.10   0
   0 -10 -14   -4.03   20.26   0
   0  -7 -12   65.45   18.62   0
   1 -16 -14    3.85   12.13   0
   1 -11 -14    8.46   17.44   0
   1  -9 -13   -4.55   17.98   0
   1  -3  -7    1.29   19.07   0
   2 -14 -13    3.51   10.02   0
   2 -12 -13    6.14   13.54   0
   2  -9 -12   67.73   17.69   0
   3 -13 -11    3.01   12.81   0
   3 -12 -11   -2.34   13.93   0
   3  -9 -10   16.97   16.68   0
   4 -13  -5   -6.77   13.90   0
   4 -13  -4    6.99   13.59   0
   4 -13  -3    5.29   13.51   0
   4 -12  -6    9.61   12.42   0
   4 -11   1    2.54   15.76   0
   4 -10   2   -1.86   18.08   0
   4  -9  -6    0.11   13.76   0
   4  -6   2   -5.23   15.19   0
   0 -16 -15   -3.70   10.33   0
   0 -12 -15   10.76   19.00   0
   0  -8 -13  134.38   19.97   0
   0  -4  -9  236.36   20.36   0
   2 -18 -10   -2.22    6.73   0
   2 -15 -13   -4.36    9.51   0
   2 -11 -13    4.99   14.48   0
   3 -16  -9    2.08    8.95   0
   3 -14 -11   10.02   12.48   0
   3 -11 -11    2.10   12.85   0
   3  -4  -5   96.80   15.38   0
   3  -3  -3   86.13   17.64   0
   4 -13  -6   17.15   14.39   0
   4 -13  -2    5.37   12.80   0
   4 -12  -7   12.53   14.17   0
   4 -12   0   10.00   15.42   0
   4 -11  -7    1.08   12.02   0
   4 -10  -7    2.37   12.99   0
   4  -8  -6   -1.57   17.26   0
   4  -8   3    1.22   17.50   0
   4  -7  -5   21.82   15.37   0
   4  -5   0    7.12   15.50   0
  -1  -8 -13    6.01   18.38   0
   0  -2  -6  424.49   23.41   0
   1 -18 -13   -1.29    7.56   0
   1 -17 -14    0.53    8.98   0
   1  -6 -11    5.43   17.93   0
   1  -5 -10    4.21   16.95   0
   2 -17 -12   -6.90    8.70   0
   2 -16 -13   -4.00   11.60   0
   2  -7 -11   30.98   17.55   0
   2  -6 -10    2.18   18.57   0
   2  -5  -9    3.39   18.86   0
   2  -3  -6   15.91   15.53   0
   2  -2  -4   63.28   16.40   0
   3 -17  -7   -1.59    8.65   0
   3 -10 -11    6.53   12.58   0
   3  -8 -10  -22.34   18.83   0
   3  -5  -7   35.26   19.21   0
   3  -3   5    5.50   18.34   0
   4 -13  -7   -4.61   14.58   0
   4 -13  -1   -0.54   14.24   0
   4  -9  -7   12.48   13.19   0
   4  -9   3   11.60   18.28   0
   4  -6  -4   36.20   14.42   0
   0 -17 -15   -2.47   10.98   0
   0  -9 -14   18.00   22.80   0
   1 -15 -15    4.36   14.85   0
   1 -14 -15    7.20   16.80   0
   1 -13 -15    1.69   17.44   0
   1 -10 -14    4.08   16.81   0
   2 -18 -11   -2.41    6.90   0
   2 -13 -14    2.28   13.80   0
   2 -10 -13   31.99   14.69   0
   2  -8 -12   57.98   17.37   0
   3 -17  -8    3.95    8.59   0
   3 -16 -10    4.17    8.54   0
   3 -15 -11   -4.96    9.92   0
   3 -13 -12   -1.01   12.38   0
   3 -12 -12   14.28   13.26   0
   3  -2   0   11.77   18.94   0
   3  -2   1   78.64   15.76   0
   4 -14  -6    3.86   12.84   0
   4 -14  -5   -0.26   11.70   0
   4 -14  -4    4.19   11.81   0
   4 -12  -8    5.63   10.42   0
   4  -8  -7   27.08   15.69   0
   4  -7  -6   41.36   15.85   0
   4  -6   3    3.59   15.68   0
   4  -5  -2   11.52   15.65   0
  -1 -11 -15   23.40   20.07   0
   0   0   4  318.80   13.97   0
   1 -16 -15   -2.52   10.83   0
   1 -12 -15  -18.63   18.29   0
   1  -8 -13   32.69   18.10   0
   1  -4  -9   17.15   14.69   0
   2 -15 -14    3.49   10.74   0
   2 -14 -14    2.13   10.04   0
   2 -12 -14   13.03   15.71   0
   3 -14 -12   -1.46   11.86   0
   3 -11 -12   -3.91   14.05   0
   3  -9 -11   -5.10   14.90   0
   3  -4  -6   20.46   19.05   0
   3  -3  -4   33.51   18.03   0
   4 -14  -7   12.27   12.24   0
   4 -14  -3    1.59   11.75   0
   4 -13  -8   10.16   11.10   0
   4  -9  -8    1.63   15.42   0
   4  -5  -3   20.76   15.12   0
  -1  -9 -14   -8.45   18.36   0
   0  -3  -8  202.53   19.52   0
   1  -2  -6  171.84   20.74   0
   2 -17 -13   -6.88    9.88   0
   2 -11 -14   61.30   17.03   0
   2  -9 -13    2.56   19.31   0
   3 -17  -9   -0.12    6.87   0
   3 -16 -11    0.60   10.31   0
   3 -15 -12    4.87   10.87   0
   3 -10 -12    3.49   16.54   0
   3  -7 -10   11.42   19.78   0
   3  -2  -1   68.52   17.09   0
   3  -2   3   19.90   16.26   0
   4 -14  -8    7.38   11.63   0
   4 -13  -9    0.41   12.51   0
   4 -12  -9    1.41   10.74   0
   4 -11  -9   14.62   11.26   0
   4 -10  -9   -2.85   14.35   0
   4  -7  -7   11.43   16.21   0
   4  -5  -4   26.61   15.44   0
  -1 -14 -16    6.02   14.95   0
   0 -15 -16    4.02   14.29   0
   0 -14 -16    6.15   17.49   0
   0  -6 -12   11.86   20.21   0
   1  -9 -14   39.61   20.03   0
   1  -3  -8  335.43   20.13   0
   2 -18 -12    1.08    6.14   0
   2 -16 -14   -0.79   10.96   0
   2  -3  -7   13.90   19.79   0
   2  -1  -2   22.29   16.66   0
   3 -17 -10   -8.59    7.89   0
   3  -8 -11   15.45   18.15   0
   4  -9  -9    3.15   15.09   0
   4  -8  -8   11.28   12.57   0
   4  -7   4   -0.64   21.11   0
   4  -6  -6  -14.25   15.35   0
   4  -5   3    9.20   15.14   0
   4  -4  -1   32.92   14.63   0
   4  -4   0   53.37   14.36   0
   0 -16 -16   -5.24   10.78   0
   0 -10 -15   29.81   20.29   0
   0  -5 -11   17.38   17.40   0
   2 -10 -14   16.34   17.51   0
   2  -7 -12   45.33   18.47   0
   2  -6 -11   -2.17   13.81   0
   2  -5 -10   10.91   19.71   0
   3 -14 -13   18.44   10.42   0
   3 -13 -13    5.81    9.30   0
   3 -12 -13    6.21   12.27   0
   3  -9 -12   14.85   17.09   0
   3  -3  -5   12.40   18.76   0
   3  -2  -2    3.82   14.02   0
   4 -15  -7    1.33   10.24   0
   4 -15  -6    6.49   10.10   0
   4 -15  -5   -0.12   10.09   0
   4 -14  -9    1.91   11.32   0
   4 -12 -10   -1.01   12.02   0
   4 -11 -10  -17.32   13.44   0
   4  -5  -5   11.53   16.78   0
  -1 -13 -16    4.73   15.06   0
   0 -12 -16   27.83   19.70   0
   0  -8 -14   71.34   22.83   0
   1 -15 -16   -7.54   13.71   0
   1 -14 -16    7.31   16.88   0
   1 -13 -16   -1.11   16.73   0
   1 -10 -15    6.50   19.84   0
   1  -6 -12   -2.69   18.34   0
   1  -5 -11   -8.52   18.43   0
   1   0   0    8.62   23.04   0
   2 -14 -15   -9.30   14.25   0
   2 -13 -15  -10.24   14.57   0
   2  -8 -13    9.06   19.42   0
   2  -4  -9   13.68   19.71   0
   3 -17 -11    4.20    7.86   0
   3 -16 -12    3.59    8.33   0
   3 -15 -13   -8.46   10.50   0
   3 -11 -13    3.87   13.15   0
   4 -15  -8   -2.56   10.00   0
   4 -13 -10   -5.28   10.59   0
   4 -10 -10    2.82   12.18   0
   4  -8  -9   23.96   15.61   0
   4  -7  -8    7.94   16.23   0
   4  -6  -7    8.26   16.14   0
   4  -6   4    0.90   18.60   0
   4  -4  -3   13.42   15.30   0
  -1 -10 -15   17.87   18.60   0
   0  -4 -10  334.69   21.83   0
   2 -17 -14    4.04    8.15   0
   2 -15 -15    1.46    8.98   0
   3 -10 -13   -1.69   16.32   0
   3  -7 -11    2.79   17.85   0
   3  -2  -3   27.10   17.88   0
   3  -2   4   53.10   19.66   0
   4 -15  -9    4.51   10.00   0
   4 -14 -10   -8.44   11.26   0
   4  -9 -10  -12.62   14.99   0
   4  -5  -6    1.73   15.50   0
  -1 -12 -16   12.25   17.75   0
  -1  -7 -13    1.41   19.19   0
   0 -11 -16   21.43   21.42   0
   1 -16 -16   -8.27    9.15   0
   1 -12 -16  -15.54   19.49   0
   1  -8 -14   17.01   18.13   0
   1  -4 -10   -2.49   19.43   0
   2 -16 -15    5.80    9.85   0
   2 -11 -15   25.25   17.37   0
   2  -9 -14   66.40   18.71   0
   3  -8 -12    7.96   14.79   0
   3  -3  -6   10.72   19.56   0
   4 -13 -11    4.79   11.84   0
   4 -12 -11   -7.56    8.98   0
   4 -11 -11    2.91   11.00   0
   4  -4  -4   10.06   13.32   0
   0  -9 -15   -4.31   19.03   0
   0  -2  -7   18.52   20.46   0
   0   0   2   34.60   11.39   0
   2  -6 -12    5.90   18.83   0
   2  -3  -8   43.48   16.24   0
   3 -17 -12    1.75    7.08   0
   3 -16 -13   -2.49    8.51   0
   3 -14 -14    5.78    8.98   0
   3 -12 -14    8.49   10.14   0
   3  -9 -13    6.33   16.73   0
   3  -2  -4   -2.05   18.57   0
   4 -15 -10   -3.52    9.83   0
   4 -14 -11   -0.02   10.02   0
   4 -10 -11   -1.67   12.59   0
   4  -8 -10   23.17   15.33   0
   4  -7  -9    8.46   12.55   0
   4  -6  -8    3.17   16.75   0
   4  -3  -1  225.16   18.67   0
   5 -10  -5    5.25   14.73   0
   5 -10  -3    3.54   15.97   0
   5  -9  -5   -8.04   16.01   0
   5  -9  -4   13.85   16.41   0
   5  -9  -2    2.21   16.00   0
   5  -8  -4   -1.51   15.86   0
   5  -8  -3    0.72   15.51   0
   5  -8  -2   -4.00   17.20   0
  -2  -6 -11  161.22   23.84   0
  -1  -8 -14    5.33   15.78   0
   1 -11 -16   -3.92   18.81   0
   1  -9 -15    3.17   19.32   0
   1   0  -1   30.95   21.61   0
   2 -10 -15   -7.00   17.93   0
   2  -7 -13   39.60   19.67   0
   2  -5 -11    5.69   17.83   0
   3 -15 -14   -3.26    9.94   0
   3 -11 -14   -7.50   13.97   0
   4 -12 -12    5.03   11.35   0
   4  -9 -11   20.13   16.56   0
   4  -5  -7   10.77   16.78   0
   4  -4  -5   40.06   14.40   0
   4  -3  -2   -9.76   15.84   0
   5 -11  -6  -15.06   14.41   0
   5 -11  -5    6.32   14.52   0
   5 -11  -4   12.87   14.28   0
   5 -11  -3    8.69   15.02   0
   5 -10  -6    3.02   15.17   0
   5 -10  -2   -1.25   14.67   0
   5  -9  -6    7.80   15.17   0
   5  -9  -1  -13.76   16.79   0
   5  -8  -5   13.61   16.14   0
   5  -8  -1    2.84   17.22   0
   5  -7  -2   -6.41   17.66   0
   0 -15 -17    0.33   12.20   0
   0 -14 -17    1.94   14.04   0
   0  -3  -9  611.14   20.49   0
   1  -1  -5   54.14   18.07   0
   2 -17 -15   -1.16    6.53   0
   2 -15 -16    4.65   11.85   0
   2 -14 -16   10.43   10.90   0
   2 -13 -16   -0.28   12.76   0
   2  -2   6   76.29   20.43   0
   2  -1  -4  105.33   17.61   0
   3 -10 -14    0.48   15.62   0
   3  -7 -12   18.34   18.09   0
   3  -6 -11   -7.27   15.05   0
   3  -3  -7   27.07   19.99   0
   4 -15 -11   -3.36    9.63   0
   4 -13 -12   -2.04    8.71   0
   4 -11 -12   -9.74   10.82   0
   4  -3  -3   10.82   15.72   0
   5 -12  -6   -5.39   11.83   0
   5 -12  -5    2.42   12.52   0
   5 -11  -7    0.72   13.58   0
   5 -10  -7   14.18   13.70   0
   5 -10  -1   -4.15   17.08   0
   5  -8  -6  -15.82   14.81   0
   5  -7  -4    6.40   16.28   0
   5  -7  -1  -11.79   16.90   0
   0 -13 -17   -2.38   15.82   0
   1 -15 -17   -1.00   12.96   0
   1 -14 -17   -3.45   16.00   0
   1 -13 -17   -5.40   16.26   0
   1  -7 -14   15.67   19.57   0
   1  -5 -12    5.30   18.01   0
   2 -12 -16   11.51   12.58   0
   3 -17 -13    0.86    5.90   0
   3 -16 -14   -1.48    7.13   0
   3 -13 -15    8.30   10.75   0
   3  -8 -13    3.39   14.53   0
   3  -2  -5    7.39   19.29   0
   3  -1  -1   46.71   15.89   0
   3  -1   1    8.12   18.17   0
   4 -16 -10    1.36    8.51   0
   4 -14 -12    2.45    8.57   0
   4 -10 -12    4.54   12.07   0
   4  -8 -11  -13.80   16.33   0
   4  -7 -10    5.72   15.05   0
   4  -4  -6   -4.16   14.07   0
   4  -3   2    0.37   17.26   0
   5 -12  -7   -2.22   12.40   0
   5 -12  -4    4.26   11.77   0
   5 -11  -2   -0.63   13.56   0
   5 -10  -8   -1.05   13.32   0
   5  -8   0    2.06   16.69   0
   5  -6  -3   -0.36   17.97   0
   5  -6  -2    5.17   17.45   0
   0 -12 -17   -6.18   18.46   0
   0  -7 -14    2.77   17.33   0
   0  -5 -12    4.29   17.10   0
   0  -1  -5    2.19   20.19   0
   0   0   1   -1.18   11.04   0
   2 -16 -16    0.32    7.97   0
   2 -11 -16    8.05   16.13   0
   2  -9 -15    0.69   17.83   0
   2  -3  -9   16.50   20.00   0
   3 -14 -15    4.89    7.93   0
   3 -12 -15    5.37   11.17   0
   3  -9 -14    3.13   16.12   0
   4 -15 -12   -4.49    8.38   0
   4 -12 -13   -2.81   11.18   0
   4  -9 -12   26.91   15.08   0
   4  -5  -8   48.02   15.11   0
   4  -3  -4   24.99   15.81   0
   5 -12  -8   -6.82   12.06   0
   5 -12  -3    0.67   13.38   0
   5  -9  -8    0.22   14.77   0
   5  -9   0    6.71   15.98   0
   5  -8  -7   -0.19   13.59   0
   5  -7  -6   11.69   15.60   0
   5  -7   0   -9.78   17.13   0
   5  -6  -4    3.84   15.16   0
   5  -6  -1   11.31   14.84   0
   0  -8 -15   10.79   20.15   0
   1 -12 -17    9.40   19.03   0
   1  -8 -15   49.04   20.14   0
   1  -4 -11   64.12   19.41   0
   2  -6 -13   12.44   17.83   0
   2  -1  -5    2.71   20.93   0
   2   0   0  230.00   25.86   0
   3 -15 -15   -7.31    7.65   0
   3 -11 -15   -2.76   11.20   0
   3  -1  -2   22.32   15.46   0
   3  -1   2   -5.24   17.77   0
   4 -16 -11    2.34    7.14   0
   4 -14 -13   -6.09    8.94   0
   4 -13 -13    9.84    8.18   0
   4 -11 -13   -2.11    9.71   0
   4  -4  -7    6.64   17.68   0
   5 -13  -7    4.07   10.96   0
   5 -13  -6  -10.75   10.73   0
   5 -13  -5   -0.90   11.43   0
   5 -11  -9   -5.97   12.35   0
   5 -10  -9   -0.61   12.78   0
   5  -8  -8    5.03   14.53   0
   0  -4 -11  102.67   16.89   0
   1  -2  -8   59.56   17.08   0
   2 -10 -16    2.57   16.90   0
   2  -7 -14   66.02   19.30   0
   2   0  -1  123.16   21.87   0
   3 -10 -15  -10.90   15.04   0
   3  -7 -13   15.18   17.79   0
   3  -6 -12   33.87   14.90   0
   3  -5 -11    2.77   18.58   0
   3  -1  -3  129.56   19.46   0
   4 -10 -13   -0.71   13.05   0
   4  -8 -12   -6.01   17.06   0
   4  -7 -11   36.56   15.22   0
   4  -6 -10  120.01   14.96   0
   4  -5  -9    3.85   18.84   0
   4  -3  -5   55.02   15.02   0
   5 -13  -8    2.64   10.02   0
   5 -12  -9   -0.28    9.24   0
   5  -7  -7   10.64   13.16   0
   5  -5  -3   -2.01   15.25   0
   5  -5  -2   43.41   15.39   0
   0 -11 -17    4.54   18.35   0
   1 -11 -17   12.68   20.74   0
   1  -9 -16    9.92   19.00   0
   1  -1  -6    1.16   21.26   0
   2 -14 -17    4.19   11.06   0
   2 -13 -17   13.65   14.40   0
   2  -8 -15   10.78   18.33   0
   2  -4 -11   24.26   19.82   0
   3 -16 -15    0.99    6.84   0
   3  -8 -14    9.78   17.11   0
   3  -4 -10   -3.37   20.28   0
   4 -15 -13    1.68    7.55   0
   4  -4   4    6.12   18.92   0
   4  -2  -2  -14.64   16.49   0
   4  -2  -1  153.17   16.19   0
   4  -2   0   -9.39   17.30   0
   5 -13  -9    7.10    9.46   0
   5 -12 -10   -3.98   10.77   0
   5 -11 -10   -1.45   12.11   0
   5 -10 -10    4.01   11.96   0
   5  -8  -9    7.82   14.52   0
   5  -8   1    6.34   17.35   0
   5  -7  -8   10.75   16.21   0
   5  -5  -4    4.20   15.99   0
   0  -2  -8  101.02   20.07   0
   1  -1   5  176.62   17.44   0
   2 -12 -17   -5.24   16.15   0
   2   0  -2   18.32   21.37   0
   2   0   2   80.68   22.38   0
   3 -14 -16    0.44    7.42   0
   3 -13 -16   -2.91   10.16   0
   3 -12 -16    8.27   12.93   0
   3  -1  -4   16.64   18.72   0
   4 -13 -14   -3.99    7.96   0
   4 -12 -14    4.79    8.83   0
   4 -11 -14    0.17   12.13   0
   4  -9 -13    5.89   13.55   0
   4  -4  -8   -0.61   15.61   0
   4  -3  -6   59.91   15.23   0
   4  -2  -3   42.89   16.92   0
   5  -9 -10    3.74   13.35   0
   5  -6  -7  -13.91   16.85   0
   5  -6   1   -6.12   17.78   0
   5  -5  -5    4.92   16.24   0
   5  -5   0   -0.52   16.03   0
   1 -14 -18    4.02   16.84   0
   1   0  -3  138.67   18.41   0
   2  -9 -16   -4.45   18.10   0
   2  -3 -10   12.25   20.02   0
   2  -1  -6  275.03   18.07   0
   3 -15 -16    0.09    6.77   0
   3 -11 -16   -3.19   14.02   0
   3  -9 -15   -2.73   13.14   0
   3  -2  -7   16.51   16.31   0
   3  -1   3   -1.64   17.26   0
   4 -14 -14   -3.57    7.19   0
   4 -10 -14   16.92   13.91   0
   4  -7 -12   16.56   17.50   0
   4  -6 -11   -7.43   15.86   0
   4  -5 -10   -5.12   18.69   0
   5 -14  -9    3.91    9.01   0
   5 -14  -8    0.40    7.51   0
   5 -13 -10   -0.68    8.19   0
   5 -12 -11   -3.45    9.77   0
   5 -11 -11    0.22   10.87   0
   5  -7  -9   39.55   14.50   0
   5  -5  -6    9.14   15.71   0
   0  -3 -10   28.86   17.07   0
   1 -13 -18    0.17   16.28   0
   1 -10 -17  -14.58   20.39   0
   1  -7 -15  -12.07   20.23   0
   2   0  -3    1.75   20.77   0
   3  -7 -14   15.19   17.59   0
   3  -6 -13   14.80   17.92   0
   3  -5 -12   -5.83   18.00   0
   4 -15 -14    2.91    6.85   0
   4  -3  -7    8.62   18.10   0
   4  -2  -4  103.76   14.38   0
   5 -13 -11   -5.38    8.86   0
   5 -10 -11    2.27   10.07   0
   5  -6  -8   11.94   15.96   0
   5  -4  -2    8.88   15.31   0
   5  -4  -1   -5.83   16.99   0
  -1  -1   1  937.94   18.25   0
   0 -10 -17    3.68   18.05   0
   0  -6 -14  -10.33   19.49   0
   0  -1  -6   11.75   17.98   0
   1 -12 -18    5.91   19.05   0
   1  -8 -16   21.81   19.69   0
   1  -2  -9   -1.66   19.74   0
   2  -7 -15   19.21   19.76   0
   2  -6 -14    1.56   15.65   0
   3 -10 -16    8.32   14.37   0
   3  -8 -15   16.54   16.66   0
   3  -4 -11  -16.91   19.06   0
   3  -1  -5   23.52   16.16   0
   4 -13 -15    3.77    8.15   0
   4 -12 -15   -0.52    9.71   0
   4  -9 -14    9.17   14.00   0
   4  -2  -5   37.41   18.50   0
   5 -14 -10   -2.93    6.81   0
   5  -9 -11    1.14   10.90   0
   5  -4  -4   18.86   12.07   0
   0  -7 -15   -6.02   16.31   0
   0  -5 -13   -1.74   15.98   0
   1  -1  -7  215.22   21.89   0
   2 -10 -17   -3.13   18.33   0
   2  -4 -12   39.49   15.17   0
   2  -2  -9   14.09   20.32   0
   2  -1  -7   11.13   21.19   0
   3 -14 -17   -0.14    9.49   0
   3 -13 -17    1.50   10.78   0
   4 -14 -15   -0.18    7.56   0
   4 -11 -15  -13.94   10.95   0
   4  -6 -12    7.64   16.51   0
   5 -14 -11    2.10    8.31   0
   5 -12 -12    1.97    7.78   0
   5 -11 -12   -0.61    8.15   0
   5 -10 -12   -2.71   11.97   0
   5  -8 -11   -2.93   12.63   0
   5  -7 -10    4.09   11.34   0
   5  -6  -9    1.12   14.25   0
   5  -4  -5   88.22   13.50   0
   5  -4   0  135.96   15.12   0
   0 -12 -18    6.36   16.40   0
   0  -8 -16   -4.83   17.93   0
   1  -9 -17   15.78   21.55   0
   2 -13 -18   -6.38   13.91   0
   2  -8 -16   21.04   15.61   0
   2  -3 -11    2.18   19.15   0
   2   0  -4   31.02   17.59   0
   3 -12 -17   -0.21   12.32   0
   3  -3 -10   20.56   16.22   0
   3  -1  -6  139.08   20.07   0
   4  -8 -14    9.80   15.01   0
   4  -7 -13   -4.10   13.43   0
   4  -5 -11   -1.14   15.55   0
   4  -3  -8    4.25   16.10   0
   4  -2  -6   51.83   19.07   0
   5 -13 -12   -0.77    6.97   0
   5  -9 -12   -5.46   10.78   0
   5  -6   2   -2.71   18.57   0
   5  -5  -8   12.70   16.14   0
   5  -4  -6   -0.25   16.46   0
  -1  -1   0    1.25   10.69   0
   0  -4 -12   -1.72   15.52   0
   1 -11 -18    9.94   17.36   0
   2 -12 -18    6.10   14.92   0
   3 -15 -17    2.86    6.17   0
   3 -11 -17    7.12   13.43   0
   3  -5 -13   -6.87   18.35   0
   3   0  -2    2.81   18.20   0
   3   0  -1   10.60   17.31   0
   3   0   0   81.58   17.87   0
   4  -4 -10   -5.43   15.57   0
   4  -1  -2   46.35   17.18   0
   4  -1  -1  129.16   15.99   0
   5 -12 -13    1.42    8.70   0
   5 -11 -13    2.53    9.65   0
   5  -7 -11    0.23   14.41   0
   5  -6 -10    1.97   15.23   0
   5  -4   1   22.94   16.81   0
   5  -3  -3    0.02   14.90   0
   5  -3  -2  -10.16   16.10   0
  -1  -2  -7    6.64   19.43   0
   0  -2  -9    6.91   19.47   0
   0   0  -2   28.13   16.83   0
   1  -6 -15  120.85   22.69   0
   2 -11 -18   -1.86   14.79   0
   2  -9 -17   11.31   17.51   0
   3  -7 -15    8.68   16.95   0
   3  -4 -12    0.63   18.09   0
   3   0  -3   -6.68   19.79   0
   3   0   1   47.44   19.56   0
   4 -13 -16   -0.18    7.72   0
   4 -12 -16   -1.54    8.22   0
   4  -9 -15   -3.08   13.08   0
   4  -2  -7   94.30   19.41   0
   4  -1  -3   10.48   16.43   0
   4  -1   0   44.42   15.08   0
   5 -14 -12    1.73    6.32   0
   5 -13 -13   -4.83    7.36   0
   5 -10 -13    1.12    9.92   0
   5  -8 -12   -8.63   12.01   0
   5  -5  -9  -16.99   15.90   0
   5  -5   2    0.06   17.20   0
   5  -4  -7    4.32   14.45   0
   5  -3  -4    6.98   15.82   0
  -1  -1  -2  252.84   22.06   0
  -1  -1  -1  163.53   14.91   0
   0  -9 -17    7.69   19.61   0
   1  -7 -16   -0.45   18.78   0
   1  -2 -10   94.30   19.16   0
   1  -1  -8  254.13   20.43   0
   2  -6 -15   -1.00   20.44   0
   2  -5 -14   22.67   18.37   0
   2  -4 -13    7.82   18.79   0
   2  -2 -10   20.08   20.34   0
   2   0   3  120.74   28.19   0
   3 -10 -17   10.11   14.65   0
   3  -8 -16    2.93   16.79   0
   3  -1  -7   15.89   16.87   0
   4 -14 -16   -2.20    6.28   0
   4 -11 -16    0.90   11.63   0
   4  -7 -14   -2.84   15.59   0
   4  -6 -13   23.78   13.73   0
   4  -5 -12   10.19   14.05   0
   4  -3   4    0.81   19.69   0
   4  -2   3   37.02   17.13   0
   4  -1  -4   54.54   18.35   0
   5  -9 -13    4.28   11.92   0
   5  -4  -8   13.14   16.04   0
   5  -3  -5   35.35   12.64   0
   6 -10  -7    2.22   10.81   0
   6 -10  -6    2.58   11.34   0
   6  -9  -7   -1.26   13.38   0
   6  -9  -6   -4.04   14.15   0
   6  -9  -5    1.11   13.44   0
   6  -9  -4    3.52   14.92   0
   6  -8  -6    1.42   14.24   0
   6  -8  -5    5.58   14.15   0
   6  -8  -4    3.93   15.65   0
   0  -3 -11    5.24   17.49   0
   1 -10 -18   -3.30   16.82   0
   3  -3 -11    9.88   15.54   0
   3   0  -4  150.98   16.05   0
   4 -10 -16    1.21   11.69   0
   4  -8 -15    7.75   14.05   0
   4  -4 -11   10.18   15.37   0
   4  -1  -5   -9.27   18.27   0
   4  -1   1   47.76   15.14   0
   5  -7 -12   17.73   13.71   0
   5  -6 -11    8.68   14.56   0
   5  -3  -6   10.15   16.48   0
   6 -10  -8   -5.00   10.79   0
   6 -10  -5   -0.75   12.18   0
   6  -9  -8   -1.66   12.09   0
   6  -8  -7   -4.70   13.76   0
   6  -8  -3    5.59   15.07   0
   6  -7  -6    2.04   15.24   0
   6  -7  -5   -5.10   15.42   0
   6  -7  -4    2.34   14.95   0
   0   0  -3   51.36   20.31   0
   1  -8 -17   -6.05   18.05   0
   2 -10 -18   -6.25   16.97   0
   2  -8 -17  -10.42   18.04   0
   2  -3 -12    3.04   18.14   0
   2   0  -6   40.37   21.30   0
   3 -14 -18   -1.25    8.79   0
   3 -13 -18   -3.35    8.25   0
   3 -12 -18    1.16   11.00   0
   3  -9 -17    3.89   15.21   0
   4  -3 -10  -12.42   18.82   0
   5 -13 -14    3.82    6.74   0
   5 -12 -14    4.39    6.86   0
   5 -11 -14   -7.08    6.89   0
   5 -10 -14    6.74    9.81   0
   5  -8 -13   -5.48   12.53   0
   5  -5 -10    6.98   13.56   0
   6 -11  -8   -0.70   10.04   0
   6 -11  -7    1.28   10.72   0
   6 -10  -9    8.81   10.59   0
   6  -9  -9   -9.09   11.35   0
   6  -9  -3   -1.57   14.82   0
   6  -8  -8    4.19   13.03   0
   6  -7  -7   14.23   14.25   0
   6  -7  -3    2.95   13.76   0
   6  -6  -5  -11.33   13.51   0
   6  -6  -4   -1.43   16.38   0
   0  -6 -15   -8.84   16.99   0
   2 -13 -19    2.30   15.20   0
   3 -11 -18    2.98   11.99   0
   3  -6 -15   -9.09   14.23   0
   3  -5 -14   22.00   16.04   0
   3  -4 -13    1.08   19.13   0
   3  -2 -10   43.03   16.29   0
   3  -1   4   23.72   21.88   0
   3   0  -5    4.66   16.17   0
   3   0   2  601.33   20.99   0
   4  -9 -16   -2.86   12.71   0
   4  -5 -13  -10.94   16.56   0
   4  -1  -6   -1.88   18.87   0
   5  -9 -14    1.09   10.44   0
   5  -4  -9    6.82   13.44   0
   5  -4   2    0.09   15.18   0
   5  -3  -7    1.75   15.29   0
   5  -3   1   -1.25   14.30   0
   5  -2  -4   -5.78   15.51   0
   5  -2  -3   50.22   16.77   0
   5  -2  -2    6.38   14.76   0
   6 -11  -9    5.58    8.98   0
   6  -8  -9   -4.32   12.59   0
   6  -7  -8  -11.22   13.03   0
   6  -7  -2   -0.64   14.29   0
   6  -6  -6   10.36   13.68   0
   6  -6  -3   -5.30   13.99   0
   0  -7 -16   10.69   18.81   0
   0  -5 -14   18.24   16.59   0
   0  -1   3    8.43    9.71   0
   2 -12 -19   -8.26   15.67   0
   3  -7 -16   -6.75   13.77   0
   3  -3 -12   54.43   18.47   0
   4 -13 -17   -1.52    6.61   0
   4 -12 -17    3.78    7.49   0
   4  -7 -15   -5.01   14.49   0
   4  -4 -12   -2.95   17.15   0
   5  -7 -13   -4.99   13.31   0
   5  -6 -12    9.60   12.85   0
   5  -5 -11   13.33   15.81   0
   5  -2  -5   -7.65   15.03   0
   5  -2  -1    5.54   14.17   0
   6 -11 -10   -2.16    8.35   0
   6 -10 -10   -2.41    9.18   0
   6  -9 -10   11.89   10.72   0
   6  -8  -2   -5.01   15.56   0
   6  -6  -7   -7.81   13.66   0
   6  -6  -2   10.80   14.60   0
   1  -9 -18   -0.71   19.29   0
   1  -1  -9  372.85   20.56   0
   2  -9 -18  -20.65   17.24   0
   2  -6 -16   -0.58   19.45   0
   2   1  -1  -16.80   23.57   0
   3 -10 -18   -0.48   13.22   0
   3  -8 -17   -4.13   15.60   0
   3   0  -6    1.21   16.29   0
   4 -11 -17   -3.55    8.22   0
   4   0  -2  150.32   17.02   0
   5 -12 -15   -0.12    6.57   0
   5 -11 -15    6.01    7.57   0
   5  -8 -14    9.07   10.95   0
   5  -4 -10   15.14   16.21   0
   5  -3  -8   -1.48   14.25   0
   5  -2   0    2.05   16.07   0
   6  -8 -10    9.70   11.50   0
   6  -7  -9    5.33   10.78   0
   6  -6  -8    2.70   13.83   0
   6  -5  -5    7.22   14.32   0
   6  -5  -3   10.61   13.44   0
   0  -2 -10    5.89   17.35   0
   0   0  -4  517.67   22.61   0
   1 -11 -19   -1.64   16.67   0
   1  -6 -16   47.91   18.56   0
   1  -5 -15   20.03   17.71   0
   1  -2 -11   24.65   18.00   0
   2 -11 -19    0.96   16.92   0
   2  -4 -14   -5.43   14.52   0
   2   1  -2 1066.72   20.91   0
   2   1   0 5317.44   40.94   0
   3  -2 -11   -8.84   18.98   0
   3  -1  -9   72.69   16.80   0
   4 -10 -17   -3.14   10.92   0
   4  -8 -16   -5.07   10.09   0
   4   0  -3   38.26   16.27   0
   4   0  -1   29.50   15.86   0
   5 -10 -15    6.42    7.35   0
   5  -2  -6    1.37   14.35   0
   6 -11 -11    1.44    7.99   0
   6 -10 -11    2.48    7.21   0
   6  -9 -11    0.73    9.67   0
   6  -5  -7    3.20   14.08   0
   6  -5  -2    0.84   15.65   0
   0  -1  -8  156.04   18.67   0
   1  -7 -17    3.07   20.00   0
   1  -4 -14    8.70   16.86   0
   2  -7 -17    3.16   17.20   0
   2  -3 -13   11.24   18.90   0
   3  -5 -15   80.39   19.02   0
   3   0  -7  121.32   21.33   0
   4  -5 -14    2.26   14.87   0
   4  -2 -10   39.67   19.50   0
   4   0  -4   12.62   14.61   0
   5  -9 -15    0.66    8.99   0
   5  -6 -13    8.58   13.44   0
   5  -5 -12    0.06   15.75   0
   5  -2  -7   14.69   16.30   0
   6  -8 -11   -2.96   10.17   0
   6  -6  -9    1.18   11.30   0
   6  -6  -1    5.77   14.29   0
   6  -5  -8    7.46   13.58   0
   6  -4  -5  -11.91   15.27   0
   6  -4  -4   -0.61   13.48   0
  -1  -5 -13   -2.59   14.71   0
  -1  -3 -10   30.27   15.35   0
   1  -1   4  110.58   23.89   0
   2  -1 -10   -4.53   19.71   0
   2   1  -4   81.28   17.30   0
   3 -12 -19    2.60   11.83   0
   3  -9 -18    0.20   13.21   0
   3  -6 -16   20.14   14.59   0
   3  -3 -13  116.19   20.05   0
   3   1  -3   25.97   19.56   0
   3   1  -1   59.98   18.54   0
   4  -9 -17   -0.42   10.18   0
   4  -7 -16    0.55   12.69   0
   4  -4 -13   -5.19   12.82   0
   4   0  -5    8.74   15.07   0
   5  -7 -14    4.81   10.75   0
   5  -4 -11   -3.36   13.61   0
   5  -3   2    2.74   15.63   0
   5  -2   1    1.97   14.19   0
   5  -1  -4   35.88   15.73   0
   5  -1  -3   26.06   15.21   0
   5  -1  -2   16.90   15.02   0
   6 -11 -12   -1.52    6.94   0
   6 -10 -12    3.07    7.72   0
   6  -9 -12    2.30    8.81   0
   6  -6 -10    1.53   11.87   0
   6  -5  -1   -1.49   15.99   0
   6  -4  -6    4.30   14.36   0
   6  -4  -3    2.94   13.31   0
   1 -10 -19    2.84   17.81   0
   2 -10 -19   -6.63   14.64   0
   2  -8 -18   -5.50   17.19   0
   2  -2 -12   -2.74   17.03   0
   2   0  -8    6.33   16.04   0
   3  -7 -17   -7.47   15.87   0
   3  -1 -10   36.97   19.52   0
   3   1  -4  327.38   21.11   0
   3   1   0   51.96   17.46   0
   4 -12 -18   -1.94    7.70   0
   4  -3 -12    4.68   13.60   0
   4   0  -6   52.46   18.49   0
   4   0   1    5.75   16.67   0
   5 -12 -16    2.79    5.17   0
   5 -11 -16    2.86    6.69   0
   5  -8 -15   -2.54   10.65   0
   5  -3 -10    3.06   15.96   0
   5  -2  -8    8.51   13.90   0
   5  -1  -5   13.13   16.17   0
   5  -1  -1   18.84   14.77   0
   6  -7 -11    4.90    9.54   0
   6  -5  -9   24.54   13.79   0
   6  -4  -7    6.02   14.03   0
   6  -4  -2   -9.60   12.92   0
   0   0  -5   96.40   16.98   0
   1  -8 -18   -8.43   17.47   0
   1  -1 -10   48.95   18.35   0
   1   1  -3   25.18   20.62   0
   2   1  -5   60.55   17.16   0
   2   1   1 8870.16   50.20   0
   3 -11 -19    1.30   11.28   0
   3  -2 -12   33.61   18.69   0
   4 -11 -18    0.21    8.54   0
   4  -8 -17   -6.61   12.08   0
   4  -2 -11    2.42   18.20   0
   5 -10 -16   -2.62    5.96   0
   5  -6 -14    4.59   12.67   0
   5  -5 -13   -5.66   14.59   0
   5  -1  -6   25.14   16.71   0
   6  -4  -8   -1.54   14.99   0
   6  -3  -4   10.15   16.02   0
  -1  -2  -8   17.72   17.71   0
   1   0  -8   19.90   17.09   0
   2  -6 -17  -10.02   18.46   0
   2  -5 -16    7.72   17.35   0
   2  -4 -15   13.51   17.38   0
   3 -10 -19   -0.31   11.76   0
   3  -8 -18    8.70   15.33   0
   3   1  -5   24.53   16.43   0
   4 -10 -18    2.04    9.56   0
   4  -5 -15   -6.60   14.86   0
   4  -4 -14    2.63   14.60   0
   5  -7 -15   -0.08   11.06   0
   5  -4 -12   -5.46   12.67   0
   5  -2  -9   -2.57   16.63   0
   5  -1   0    1.97   13.16   0
   6 -11 -13    0.34    6.35   0
   6 -10 -13    3.77    6.16   0
   6  -9 -13    1.78    7.58   0
   6  -7 -12   -6.46   10.03   0
   6  -6 -11   16.79    9.03   0
   6  -5 -10    8.23   11.27   0
   6  -4  -1    0.25   15.30   0
   6  -3  -6    7.77   15.01   0
   6  -3  -5    8.79   15.00   0
   6  -3  -3   -0.89   13.48   0
  -1  -4 -12    1.37   13.21   0
   0  -5 -15   22.51   15.11   0
   2  -9 -19    6.84   15.25   0
   2  -3 -14    8.69   17.88   0
   2  -1 -11   10.22   18.46   0
   2   0  -9   28.12   19.35   0
   2   1  -6   91.44   20.68   0
   3  -4 -15    4.82   18.08   0
   3   1   1  302.05   17.82   0
   4  -6 -16    5.89   12.49   0
   4  -3 -13   -7.70   16.79   0
   5  -3 -11    1.10   13.82   0
   5  -1  -7   23.58   14.41   0
   6  -8 -13    1.66    8.46   0
   6  -5   0   -3.82   17.04   0
   6  -4  -9   11.63   12.89   0
   6  -3  -7   16.55   14.99   0
   6  -3  -2    3.63   12.96   0
   0  -4 -14    0.34   14.86   0
   0  -2 -11   55.53   16.04   0
   0  -1  -9    2.83   15.72   0
   1  -6 -17   15.99   18.03   0
   1  -5 -16    1.87   15.92   0
   1  -4 -15    1.61   16.33   0
   1   1   0    6.46   18.66   0
   2  -7 -18   15.87   17.37   0
   2  -2 -13   25.14   17.15   0
   3  -6 -17   -6.45   15.97   0
   3  -3 -14    3.30   14.71   0
   3  -1 -11   -5.55   14.73   0
   3   0  -9   40.92   15.99   0
   4  -9 -18    2.21   10.11   0
   4  -1 -10    1.45   15.27   0
   4   0   2  158.72   18.92   0
   4   1  -4   -4.96   17.72   0
   4   1  -3   38.90   16.71   0
   4   1  -2   70.01   16.72   0
   4   1  -1  229.53   17.92   0
   5  -8 -16   -8.09    9.30   0
   5  -2 -10    9.18   15.85   0
   5  -2   2   -0.53   15.29   0
   6  -6 -12    3.30   10.55   0
   6  -5 -11   -5.61   11.73   0
   0   0  -6    0.61   14.89   0
   1  -9 -19    5.63   15.69   0
   1   1  -5   71.63   15.29   0
   2   1  -7   11.77   19.63   0
   3  -9 -19    2.04   12.41   0
   3  -7 -18    2.83   14.84   0
   4  -2 -12   17.30   14.27   0
   4   1  -5    1.39   17.96   0
   5 -11 -17   -0.06    4.40   0
   5 -10 -17    1.19    5.81   0
   5  -6 -15   -7.25   11.61   0
   5  -4 -13   -7.82   12.82   0
   5  -3 -12   -2.65   15.66   0
   5  -1  -8   -7.55   13.32   0
   5  -1   1   -9.05   14.64   0
   5   0  -5   43.73   16.06   0
   5   0  -4   15.72   14.71   0
   5   0  -3    8.20   14.72   0
   5   0  -2    6.02   14.78   0
   6 -10 -14   -0.04    5.07   0
   6  -9 -14    2.49    6.54   0
   6  -7 -13    1.60    7.70   0
   6  -4 -10   13.18   12.15   0
   6  -4   0    6.65   15.26   0
   6  -3  -8    2.60   12.43   0
   6  -2  -5   15.65   14.46   0
   6  -2  -4   -2.21   13.61   0
   0  -3 -13   -2.38   16.39   0
   0  -1   2   66.19   12.58   0
   1  -7 -18   -9.09   15.90   0
   1   0  -9   10.57   17.49   0
   3   1  -7   41.41   16.49   0
   4  -8 -18   10.71    9.86   0
   4  -4 -15  -19.16   15.21   0
   4   1   0   23.21   14.55   0
   5  -7 -16    0.56   10.05   0
   5   0  -1   47.20   14.41   0
   6  -8 -14    1.43    7.21   0
   6  -3  -9    6.47   13.01   0
   6  -2  -6   -0.11   13.83   0
   6  -2  -3    7.05   13.95   0
  -1  -2   0 1694.60   25.91   0
   1  -2 -13    8.14   17.34   0
   1   1  -6  446.71   18.42   0
   2  -8 -19  -15.05   14.54   0
   2  -4 -16   -0.67   16.72   0
   2  -1 -12   20.10   16.86   0
   2   0 -10  149.01   15.19   0
   2   1   2  532.47   27.01   0
   3   0 -10   13.56   15.18   0
   3   1   2    6.99   17.77   0
   4  -6 -17   -4.14   13.48   0
   4  -5 -16    2.46   11.79   0
   4  -3 -14   -6.38   12.99   0
   4  -1 -11   -7.67   14.55   0
   4   0  -9  -20.63   15.88   0
   4   1  -6  288.59   16.05   0
   5  -9 -17    2.11    7.03   0
   5  -2 -11    7.90   13.70   0
   5  -1  -9    3.30   12.56   0
   5   0  -6   20.51   13.11   0
   6  -6 -13    0.59    9.44   0
   6  -5 -12    1.74   10.03   0
   6  -4 -11   12.56   11.70   0
   6  -2  -7   -1.21   14.94   0
   6  -2  -2    6.59   13.28   0
   2  -5 -17   40.05   15.98   0
   2  -3 -15    9.11   17.26   0
   2   1  -8   17.69   18.80   0
   3  -8 -19    8.12   12.66   0
   3  -4 -16    0.42   16.13   0
   3  -3 -15   14.46   16.83   0
   3   1  -8   81.02   16.64   0
   4 -10 -19   -0.57    7.70   0
   4  -2 -13   25.01   16.33   0
   5  -8 -17   -6.48    8.16   0
   5  -5 -15    2.97   11.98   0
   5  -4 -14    0.45   12.38   0
   5   0  -7   37.40   15.38   0
   5   0   0   -2.72   13.46   0
   6  -7 -14    1.19    8.05   0
   6  -3 -10    4.99   12.52   0
   6  -2  -8   -3.55   13.42   0
   6  -2  -1  -17.83   14.28   0
   7  -7  -7   -0.42   11.97   0
   0   0  -7   76.23   14.98   0
   2  -6 -18  -12.26   16.84   0
   2  -2 -14   16.88   16.90   0
   2   2  -4   -6.70   19.33   0
   2   2  -3   39.26   15.99   0
   2   2  -2   93.91   17.02   0
   3  -6 -18  -14.27   14.43   0
   3  -2 -14   -7.65   17.31   0
   3   2  -4   21.11   16.08   0
   3   2  -1  139.02   18.77   0
   4  -7 -18    8.81   11.07   0
   4   1   1  253.08   15.34   0
   5  -6 -16   -1.12    9.68   0
   5  -3 -13   -2.31   11.67   0
   5  -1 -10    3.51   12.67   0
   6  -9 -15    0.33    4.62   0
   6  -1  -5   21.22   14.61   0
   6  -1  -4   14.86   13.73   0
   7  -7  -8    3.75    9.97   0
   7  -6  -7   -3.38   10.30   0
   7  -6  -6   -1.59   11.71   0
  -1  -3 -11    7.64   14.30   0
   0  -2 -12    1.63   14.55   0
   0  -1 -10    9.63   13.57   0
   1  -8 -19    1.53   14.06   0
   1  -4 -16   -1.35   16.68   0
   1   0 -10   38.60   15.92   0
   1   1  -7   93.67   14.10   0
   2   0 -11  284.07   17.27   0
   2   2  -5   12.81   19.00   0
   2   2  -1  157.97   17.15   0
   3   0 -11   -3.57   16.87   0
   3   2  -5   30.41   15.64   0
   4  -9 -19    0.51    8.56   0
   4  -1 -12    6.18   13.64   0
   5  -2 -12    0.11   12.98   0
   5  -1   2   15.29   14.68   0
   5   0  -8   50.86   13.47   0
   5   1  -4   47.52   14.26   0
   5   1  -3    7.49   15.09   0
   6  -8 -15    4.25    5.37   0
   6  -6 -14    0.10    8.22   0
   6  -5 -13   -1.33    8.19   0
   6  -4 -12   -2.43    9.13   0
   6  -3 -11   -0.20   12.22   0
   6  -2  -9    5.21   13.14   0
   6  -1  -3   28.86   14.09   0
   7  -7  -9   -2.81    9.20   0
   7  -6  -8    7.14    9.86   0
   7  -6  -5    2.11   12.00   0
   1  -5 -17    2.65   17.10   0
   1  -3 -15    6.87   17.80   0
   1  -1 -12   10.38   15.12   0
   2  -7 -19  -12.94   15.59   0
   2  -1 -13   14.39   15.98   0
   2   1  -9   16.16   18.02   0
   3  -7 -19   -2.14   14.38   0
   3  -1 -13   15.63   18.56   0
   3   2  -6   20.82   20.11   0
   3   2   0  874.93   18.94   0
   4  -5 -17    2.51   13.34   0
   4  -4 -16   13.78   11.63   0
   4  -3 -15   18.34   13.56   0
   4   2  -4  288.70   18.53   0
   4   2  -2   22.78   15.69   0
   5  -7 -17   -2.95    7.59   0
   5  -1 -11   -8.65   15.63   0
   5   0   1   -7.62   14.09   0
   5   1  -2   26.41   14.82   0
   6  -7 -15    0.40    6.25   0
   6  -1  -7   -7.63   14.61   0
   6  -1  -2    9.22   13.31   0
   7  -7 -10    0.60    8.00   0
   7  -6  -9   -2.81    8.78   0
   7  -5  -8    3.99    9.39   0
   7  -5  -7    0.65   10.52   0
   7  -5  -6    0.07   10.44   0
   7  -5  -5    1.30   11.96   0
  -1  -2  -9  119.41   16.75   0
   1  -6 -18   -7.40   14.24   0
   2   2  -6   23.83   18.12   0
   2   2   0 7959.49   36.44   0
   3  -9 -20    1.25   12.19   0
   4  -8 -19    3.46    8.84   0
   4  -2 -14   -5.26   12.62   0
   4   0 -11    8.98   17.13   0
   4   0   3   10.34   15.29   0
   4   2  -5    3.26   17.92   0
   4   2  -1   44.45   16.38   0
   5  -9 -18   -0.39    5.87   0
   5  -4 -15   -0.13   10.31   0
   5  -3 -14    1.36   11.78   0
   5   0  -9  -13.06   12.95   0
   5   1  -6   16.52   15.02   0
   5   1  -1   -7.04   15.07   0
   6  -2 -10   -1.80   12.75   0
   6  -2   0   60.24   14.53   0
   6  -1  -8   53.95   13.86   0
   7  -6 -10   -3.81    8.06   0
   7  -5  -9   -5.47    8.99   0
   7  -5  -4   -7.95   13.10   0
   7  -4  -6    3.98   11.98   0
   0   0  -8  131.27   14.28   0
   1  -2 -14    3.95   14.96   0
   1   1   1  193.20   22.34   0
   2  -4 -17   -2.54   14.91   0
   2  -3 -16    4.45   15.30   0
   3  -4 -17    8.20   14.97   0
   3  -3 -16   -2.52   15.80   0
   3   0 -12  -17.18   18.24   0
   3   1 -10  -11.24   17.42   0
   4  -6 -18    1.21    9.80   0
   4  -1 -13   -2.77   14.64   0
   4   1  -9   76.55   14.79   0
   4   2  -6   45.55   18.32   0
   5  -8 -18    1.26    6.84   0
   5  -6 -17   -0.21    9.06   0
   5  -2 -13   11.15   11.05   0
   5   1  -7    1.02   15.63   0
   6  -5 -14    2.42    6.94   0
   6  -3 -12    1.98   10.64   0
   6  -1  -1   -4.52   12.50   0
   7  -7 -11    0.81    6.75   0
   7  -4  -8    2.61   10.34   0
   7  -4  -7   -4.36   10.53   0
   7  -4  -5    9.25   10.30   0
   0  -3 -14    1.05   13.10   0
   2  -5 -18    3.99   15.34   0
   2  -2 -15   -2.61   15.89   0
   2   0 -12    3.98   15.94   0
   2   1 -10   -6.34   16.16   0
   2   2  -7   16.40   17.52   0
   3  -5 -18    5.96   14.45   0
   3   2   1   54.84   16.75   0
   4   2   0    4.53   14.27   0
   5  -1 -12   55.82   14.88   0
   5   1   0   43.86   13.00   0
   6  -8 -16   -2.31    4.07   0
   6  -6 -15    3.33    5.99   0
   6  -2 -11   -9.57   11.41   0
   6  -1  -9   -3.97   13.19   0
   6   0  -6    7.87   14.07   0
   6   0  -5   -9.51   14.51   0
   6   0  -4   12.15   13.68   0
   6   0  -3   47.01   14.03   0
   7  -5 -10    1.39    8.15   0
   7  -4  -4   -2.14   11.78   0
   0  -1 -11  280.15   15.44   0
   1   0 -11    8.49   13.97   0
   1   2  -3   18.34   16.88   0
   3  -8 -20   -0.28   13.16   0
   3  -1 -14    0.72   17.11   0
   3   2  -8   17.46   18.58   0
   4  -7 -19    5.76    8.98   0
   4  -4 -17   10.88   12.66   0
   4  -3 -16    8.57   12.87   0
   4   1 -10   -0.93   17.30   0
   5  -2   3    2.83   17.83   0
   5   1  -8   26.77   12.97   0
   6  -7 -16   -0.63    5.36   0
   6  -3   1    2.96   17.00   0
   6   0  -7  -13.19   13.06   0
   6   0  -2    1.84   14.28   0
   7  -7 -12   -0.09    5.93   0
   7  -3  -7    5.60   10.59   0
   7  -3  -6    9.51   11.02   0
   7  -3  -5    1.72   12.29   0
  -1  -4 -13   -0.68   13.52   0
   1  -1 -13    4.67   13.86   0
   1   1  -9   12.03   14.54   0
   1   2  -5   41.37   15.53   0
   1   2  -2  445.28   18.76   0
   2  -6 -19    4.04   14.71   0
   2  -1 -14    3.31   15.71   0
   2   2  -8   47.27   17.15   0
   2   2   1 7155.80   37.38   0
   3  -6 -19   -9.45   12.41   0
   3   1 -11   16.15   16.17   0
   3   1   3  467.36   23.82   0
   3   3  -3   26.71   18.20   0
   4  -5 -18   12.36   10.59   0
   4  -2 -15   -1.59   11.76   0
   5  -7 -18    2.98    5.82   0
   5  -4 -16    0.38    8.34   0
   5  -3 -15   -2.62    9.53   0
   5  -2 -14   19.58   11.01   0
   5   0 -11   -4.85   15.21   0
   5   0   2   10.46   13.55   0
   5   2  -4   17.39   14.50   0
   5   2  -3   68.48   15.09   0
   6  -5 -15   -1.18    7.37   0
   6  -4 -14    2.17    7.46   0
   6  -3 -13   -2.16    8.56   0
   7  -6 -12   -1.38    6.33   0
   7  -5 -11    7.13    7.45   0
   7  -4  -3   -6.64   12.93   0
   7  -3  -8   -2.34    9.98   0
   7  -3  -4    2.14   12.25   0
   0  -2 -13   63.60   13.37   0
   0  -2   2  153.68   11.70   0
   0   0  -9   90.23   15.15   0
   3   0 -13    5.43   16.83   0
   3   2  -9  -24.99   17.53   0
   3   3  -5   12.45   18.34   0
   3   3  -4    3.70   15.17   0
   3   3  -2   21.70   14.37   0
   4  -1 -14   -3.01   12.29   0
   4   2   1   13.75   13.12   0
   5  -5 -17    0.23    7.18   0
   5  -1 -13    2.80   12.64   0
   5   1  -9    0.88   11.63   0
   5   1   1   98.71   14.27   0
   5   2  -6   16.00   14.10   0
   5   2  -5   78.47   12.49   0
   6  -2 -12    2.17    8.07   0
   6   0  -8   21.48   11.50   0
   6   0  -1   12.54   14.07   0
   7  -3  -9   15.49    9.63   0
   0   1  -4  166.78   19.65   0
   1  -4 -17    8.43   14.58   0
   1  -3 -16   13.46   14.98   0
   1   2  -6   35.20   14.68   0
   2  -1   4   51.88   25.92   0
   2   0 -13    4.17   16.11   0
   3  -3 -17    2.78   14.40   0
   3  -2 -16   -2.23   15.12   0
   3   3  -1  207.10   17.26   0
   4  -6 -19    0.17   10.17   0
   4   0 -13   14.80   14.46   0
   4   1 -11    3.13   12.36   0
   4   2  -9   13.73   17.00   0
   4   3  -4  151.29   16.96   0
   4   3  -3  111.92   16.69   0
   5  -6 -18   -0.37    7.39   0
   5   2  -1   -1.83   12.70   0
   6  -6 -16   -5.06    5.24   0
   6  -2   1    0.06   14.01   0
   6  -1 -11   -0.76   10.23   0
   6   0  -9   10.37   12.47   0
   6   1  -5   16.58   12.84   0
   6   1  -4   -4.80   13.51   0
   7  -5 -12   -1.93    6.59   0
   7  -4 -11    0.65    7.64   0
   7  -3  -3   -3.13   11.75   0
   7  -2  -7    4.13   10.49   0
   7  -2  -6   14.95   11.15   0
   7  -2  -5    5.56   10.81   0
  -1  -1  -6   34.02   23.01   0
   0   1  -5    3.75   15.24   0
   1  -5 -18    4.80   12.84   0
   1   0 -12   -1.96   13.00   0
   1   2  -1  556.51   20.14   0
   2  -3 -17   28.02   14.70   0
   2   2  -9    6.64   16.13   0
   2   3  -5   44.44   16.87   0
   2   3  -4  342.72   14.07   0
   2   3  -3   14.96   14.01   0
   2   3  -2   31.33   16.99   0
   3  -7 -20    1.35   11.76   0
   3  -4 -18   13.15   13.63   0
   3  -1 -15   -0.51   15.25   0
   3   2   2  234.70   18.85   0
   4   3  -5    4.89   13.21   0
   4   3  -1  267.41   15.10   0
   5   0 -12   14.85   13.47   0
   5   1 -10   -1.96   12.34   0
   5   2  -7   33.30   12.25   0
   6  -4 -15    5.96    7.38   0
   6  -3 -14    0.22    8.67   0
   6   1  -6   -2.99   13.72   0
   6   1  -3    3.56   12.82   0
   7  -6 -13    1.73    5.08   0
   7  -2  -8    3.92    9.73   0
   7  -2  -4   10.01   10.90   0
   0   1  -6  153.57   13.87   0
   0   1  -3   28.95   17.66   0
   1   2  -7  241.72   14.02   0
   2  -4 -18    7.60   13.53   0
   2  -2 -16   10.49   13.75   0
   3  -5 -19    3.96   12.08   0
   3   1 -12    9.05   13.23   0
   3   2 -10   21.97   15.67   0
   4  -3 -17   -3.14   12.37   0
   4  -2 -16    3.25   12.71   0
   5  -4 -17   -4.52    8.25   0
   5  -3 -16   -3.50    7.95   0
   5  -2 -15   -6.11   11.41   0
   5   2  -8   86.48   14.89   0
   5   2   0   -7.45   12.52   0
   6  -2 -13    5.44    7.56   0
   6   0 -10   -7.58   11.70   0
   6   0   0   15.25   13.01   0
   6   1  -7    0.63   12.78   0
   6   1  -2   -2.20   12.69   0
   7  -2  -9   11.67    9.42   0
   7  -2  -3    0.45   11.93   0
  -1  -2 -10    7.00   12.63   0
   0  -1 -12   32.69   13.49   0
   0   0 -10   -1.70   13.68   0
   1  -1   3    7.89   14.00   0
   2  -1 -15    8.63   13.97   0
   2   1 -12   -3.19   13.68   0
   2   3  -6    2.96   13.40   0
   2   3  -1  902.54   16.04   0
   3   0 -14   -2.89   14.99   0
   4  -4 -18    0.20    9.87   0
   4  -1 -15    1.99   11.59   0
   4   1 -12   -7.14   12.33   0
   4   1   3  298.62   17.69   0
   4   2 -10   45.12   12.99   0
   4   2   2  360.87   16.44   0
   4   3   0   31.00   14.77   0
   5  -1 -14   -5.87    9.47   0
   5   1 -11  -10.85   13.63   0
   6  -1 -12    8.01    8.50   0
   6  -1   1   10.42   13.90   0
   6   1  -8    0.95   12.71   0
   7  -5 -13   -3.32    5.44   0
   7  -4 -12   -0.65    5.50   0
   7  -3 -11   -2.53    7.49   0
   7  -1  -7    0.75   10.01   0
   7  -1  -6    7.84   10.39   0
   7  -1  -5    1.35   10.79   0
  -1  -2  -2   12.38    9.53   0
   0   1  -7  182.65   15.72   0
   1   2  -8    6.48   13.07   0
   2  -5 -19   -1.26   11.54   0
   2   2 -10    9.60   14.17   0
   2   3  -7  223.74   16.35   0
   3   3  -8    5.47   13.69   0
   4  -5 -19    0.11    8.94   0
   4   0 -14   -1.26   13.59   0
   5  -5 -18   -4.48    7.09   0
   5   0 -13   -1.58   10.96   0
   5   1   2   61.86   14.47   0
   5   2  -9    4.39   13.93   0
   5   3  -5    1.22   13.34   0
   5   3  -4   10.59   13.91   0
   5   3  -3    2.80   12.83   0
   6   0 -11    5.08   10.00   0
   6   1  -1   -1.17   11.81   0
   7  -2 -10    0.03    8.35   0
   7  -1  -8    8.21    9.16   0
   7  -1  -4   11.09   10.69   0
  -1  -1  -7  208.61   19.57   0
   0  -1   1  376.58   17.55   0
   1   1 -11   14.94   12.16   0
   2   0 -14    0.01   13.99   0
   2   1   3   69.31   30.40   0
   2   3   0 2922.91   23.07   0
   3   1 -13   32.18   15.56   0
   3   2 -11   24.04   12.62   0
   4   2 -11    5.49   14.43   0
   4   3  -8    6.91   13.09   0
   5   2   1   77.04   13.62   0
   5   3  -6   -5.71   13.68   0
   6  -3 -15   -1.42    5.89   0
   6   1  -9    2.77    9.63   0
   6   2  -5   20.85   12.37   0
   6   2  -4    4.23   13.26   0
   7  -4 -13    2.01    5.69   0
   7  -3 -12    4.80    6.44   0
   7  -1  -3    5.21   11.13   0
   0   1  -2   42.73   18.64   0
   1   0 -13   58.90   12.49   0
   1   2   0 2553.14   27.80   0
   2   3  -8  148.32   15.20   0
   3  -3 -18   -3.93   12.30   0
   3  -2 -17   18.01   13.11   0
   3  -1 -16    7.33   12.85   0
   3   3  -9   -5.43   15.35   0
   3   4  -4  -14.94   16.45   0
   4   3  -9   16.95   15.69   0
   5  -3 -17   -1.28    7.89   0
   5  -2 -16    0.03    8.89   0
   5  -1 -15   -0.82    9.50   0
   5   1 -12   12.25   12.39   0
   5   2 -10    6.91   13.73   0
   5   3  -7  -11.56   13.54   0
   5   3  -1   45.57   12.42   0
   6   1   0    9.68   12.19   0
   6   2  -3   -2.76   12.02   0
   7  -2 -11    3.48    7.33   0
   7  -1  -9    4.93    7.26   0
   0   1  -8   13.84   12.24   0
   1  -3 -17   -7.70   13.82   0
   1  -2 -16   17.41   13.47   0
   1   2  -9   17.28   12.61   0
   2   1 -13  -11.82   13.49   0
   2   2 -11   21.70   13.57   0
   3  -4 -19    3.23   11.63   0
   3   0 -15   78.40   14.14   0
   3   4  -2    9.41   13.03   0
   4  -3 -18    1.53    9.55   0
   4  -2 -17   -4.61   10.79   0
   4  -1 -16   18.80   12.47   0
   4   4  -5   18.56   15.89   0
   4   4  -4   16.54   12.17   0
   4   4  -3    1.43   12.48   0
   4   4  -2  328.36   16.13   0
   5   0 -14    4.95   10.45   0
   6  -5 -17   -0.29    4.69   0
   6   0 -12   -4.60    9.88   0
   6   0   1   -5.62   13.49   0
   6   1 -10    2.10    9.09   0
   6   2  -7   -4.70   10.46   0
   6   2  -2    5.73   11.86   0
   7  -1 -10    3.07    7.60   0
   7  -1  -2    4.27   11.96   0
   7   0  -7   -0.23   10.27   0
   7   0  -6   -5.09   10.27   0
   7   0  -5   -4.98   10.24   0
   7   0  -4    4.32   10.70   0
   1   3  -4   -1.65   14.50   0
   2  -3 -18   -0.90   13.08   0
   2  -2 -17    8.58   12.66   0
   2  -1 -16    9.68   14.01   0
   3   2 -12   -5.99   15.55   0
   3   3 -10    8.32   14.17   0
   3   4  -1   39.18   16.03   0
   4   2 -12    3.94   12.45   0
   4   4  -6    8.25   13.61   0
   5  -4 -18   16.03    6.02   0
   5   2 -11    2.82   12.86   0
   5   3  -8   35.99   11.22   0
   5   3   0   48.47   12.02   0
   6   2  -8    4.57    9.37   0
   7  -3 -13   -0.22    5.51   0
   7  -2 -12    1.33    5.95   0
   7   0  -8   -3.46    9.14   0
   7   0  -3   -4.20   11.38   0
   1  -2   3    1.51    9.12   0
   1  -1 -15   28.17   11.63   0
   1   1 -12   97.32   13.70   0
   1   3  -6   25.76   12.57   0
   1   3  -3   33.58   12.16   0
   2   3  -9   43.59   11.41   0
   2   4  -3  690.02   15.48   0
   3   1 -14   17.87   13.23   0
   4  -4 -19   -6.00    8.46   0
   4   3 -10   22.97   11.76   0
   4   4  -7    6.91   15.32   0
   5   1 -13   14.84    9.45   0
   5   3  -9  -10.99   13.90   0
   6  -3 -16    4.01    5.54   0
   6  -2 -15   -2.70    5.80   0
   6  -1 -14    4.94    7.96   0
   6   1 -11   -5.24    9.19   0
   6   2  -9    6.05   10.63   0
   7  -4 -14   -0.32    3.77   0
   7  -1 -11    4.13    6.72   0
   1   2 -10   97.52   12.57   0
   1   3  -2   28.21   15.46   0
   2   0 -15   47.03   12.40   0
   2   2 -12   11.85   12.20   0
   2   3   1 1187.59   19.27   0
   2   4  -6   -5.66   14.33   0
   2   4  -5  196.43   11.75   0
   3   4   0  588.42   15.43   0
   4   4   0  109.54   13.43   0
   5   4  -5   37.41   13.16   0
   5   4  -3   -1.00    9.78   0
   5   4  -2   -3.96   12.10   0
   6  -4 -17   -0.81    4.58   0
   6   0 -13   -8.05    8.03   0
   6   3  -5   32.87   12.46   0
   6   3  -4   -2.72   11.94   0
   6   3  -3    7.73   10.94   0
   7   1  -6   -6.33    9.32   0
   7   1  -5    5.06    9.38   0
   3   4  -8    0.01   11.50   0
   4   4  -8    4.27   12.43   0
   5  -1 -16   -2.97    7.26   0
   5   4  -6   22.32   10.49   0
   6   3  -6    1.56    9.63   0
  -1   0   2  361.03   30.04   0
  -1   2   6  144.09   23.04   0
   1  -2  -3  243.55   34.04   0
   1   2  18   17.58   29.99   0
   2   1  19    1.30   25.49   0
   2   3   3    2.47   29.83   0
   2   5   9  364.60   28.68   0
   2   5  14   24.84   24.97   0
   3   2  18  -10.97   19.66   0
   3   4  16   24.04   22.18   0
   3   5  10    0.75   23.57   0
   3   5  12   14.66   20.47   0
   3   5  13   64.83   24.79   0
   4  -1  18    7.22   10.74   0
   4   2  17    3.41   16.66   0
   4   3  16   -4.09   17.47   0
   4   4  14   -5.32   18.39   0
   5  -1  16   -2.85    9.32   0
   5   0  16    4.72   12.53   0
   5   2   5  153.94   22.15   0
   5   3   8   44.64   23.90   0
   5   3  12   11.08   18.71   0
   6  -4   1   -3.84   19.74   0
   6  -2  13   -6.96   11.00   0
   6  -1   4   -4.36   19.53   0
   6   0  12    5.37   16.13   0
   0  -3  -3   -0.33   12.46   0
   0   2  17   21.63   28.29   0
   0   4   9  234.93   19.24   0
   0   4  13   -0.16   20.22   0
   1   4  16   -1.77   24.97   0
   2  -3  -4    0.37   35.75   0
   2   3  18   40.14   36.14   0
   3   0  19   -2.49   15.26   0
   3   3   3    3.20   27.19   0
   3   5  14    3.61   24.99   0
   4   0  18   -4.75   11.87   0
   4   4  15   12.20   20.13   0
   5   2  15   -0.06   17.42   0
   5   3   7   39.92   22.57   0
   5   3  13   -2.13   18.24   0
   6  -3  13   -6.20    9.83   0
   6  -1  13    7.01   11.97   0
   6   0   5   24.52   20.07   0
   6   1   8   -5.05   20.57   0
   6   1   9    8.51   16.70   0
   6   1  10   -7.03   16.69   0
   0   2   3   16.09   23.36   0
   0   3  16   -9.58   25.59   0
   1   5  10   19.20   22.35   0
   1   5  13    1.37   20.00   0
   2   4  17  -20.65   23.27   0
   2   5  15   52.98   23.09   0
   3   1  19    4.44   14.23   0
   3   3  18   -1.92   19.46   0
   3   5   8   20.72   27.40   0
   4   1  18  -13.52   12.93   0
   5   1  16   -7.56   10.62   0
   5   3  14    0.38   17.65   0
   6  -2   2   -6.92   19.88   0
   6  -1   3   12.98   22.39   0
   6   1   7    5.28   19.41   0
   6   1  12   -3.63   15.02   0
   0   3   5    6.51   22.16   0
   0   4  14  -10.95   18.64   0
   1   5   9   31.89   23.33   0
   1   5  14    3.84   19.20   0
   2   2   1 7022.41   52.13   0
   2   2  19   14.60   30.28   0
   3   4  17   -3.86   19.29   0
   3   5  15    6.86   18.25   0
   4   3  17   -2.23   16.02   0
   4   5  10    0.15   25.16   0
   4   5  11   -4.98   18.85   0
   4   5  12    4.36   18.75   0
   4   5  13   18.48   20.95   0
   5   0   1    5.62   19.54   0
   5   2   4   -5.99   17.82   0
   5   4  11  -15.90   21.20   0
   6  -3   1   10.03   18.72   0
   6  -2  14    0.28    8.84   0
   6   0   4    0.94   21.44   0
   1   3  18   -0.10   26.99   0
   2   5   7   23.60   26.72   0
   2   5  16   24.33   21.37   0
   3   2  19   -5.23   15.70   0
   3   5  16    8.96   19.58   0
   4   2  18   -6.64   12.87   0
   4   5  14   23.46   19.29   0
   5  -1  17    0.36    7.01   0
   5   0  17   -1.20    9.45   0
   5   3  15    0.38   13.01   0
   5   4   9    7.74   21.00   0
   5   4  12    0.67   17.39   0
   5   4  13   -2.25   19.02   0
   6   0  14   -3.32   10.82   0
   6   1  13   -2.39   10.78   0
   6   2   9  -15.81   17.50   0
   6   2  10    4.79   13.76   0
   6   2  11    7.29   15.51   0
  -1   3  10   30.44   17.80   0
  -1   3  11   55.96   17.71   0
   1   4   5   44.76   24.19   0
   1   4  17    7.09   24.82   0
   1   5  15   -3.99   19.29   0
   3   6  12   30.25   20.84   0
   4   4   5   16.23   23.02   0
   4   5  15    1.82   18.52   0
   5   1  17   -7.94   10.03   0
   5   3   5   62.19   19.63   0
   5   4   8   38.28   20.82   0
   5   4  14   -8.93   16.38   0
   6   1   5   12.06   18.57   0
   6   2   8   12.80   17.60   0
   6   2  12    1.93   12.18   0
  -1   3  12  -12.60   18.46   0
   0   4  15   82.00   21.11   0
   1   1   0   18.35   24.07   0
   2   3  19   20.38   32.89   0
   2   4   4   23.00   21.57   0
   2   4  18    3.54   23.38   0
   2   6  12   -6.10   16.02   0
   2   6  13    2.95   19.92   0
   3   4   4   40.95   20.50   0
   3   4  18    4.22   17.85   0
   3   6  10   -1.18   23.47   0
   3   6  11    8.35   18.71   0
   3   6  13   18.74   17.55   0
   3   6  14  -18.46   22.24   0
   4   3  18    0.13   14.40   0
   4   4  17   -0.54   14.83   0
   5   2   3   -4.08   19.08   0
   5   3  16   -8.55   13.25   0
   5   4   7    0.55   19.01   0
   6  -1   2    2.75   19.30   0
   6   0   3   14.62   18.94   0
   6   1  14    2.75    9.75   0
   6   2   7   -3.88   16.01   0
   6   2  13    7.32   11.50   0
  -1   3   9  143.57   18.83   0
   2   5  17   10.72   19.61   0
   2   6  14   53.31   21.40   0
   3   3   2   33.62   22.72   0
   3   3  19    2.95   15.81   0
   3   5   6   12.51   19.67   0
   3   5  17   -0.72   18.57   0
   4   0  -1    5.03   20.84   0
   4   1   0   -2.16   21.39   0
   4   1  19   -0.18    9.24   0
   5  -3  -2    2.06   16.48   0
   5   2  17   -3.85    8.58   0
   5   4  15   -3.52   11.89   0
   6  -2   1    7.47   16.47   0
   6  -1  15    5.42    6.98   0
   6   0  15    0.24    7.42   0
   6   2   6   14.75   19.04   0
   6   2  14    2.26   11.66   0
   6   3  11   17.57   15.74   0
   7  -3   7   -4.44   14.04   0
   7  -3   8   -0.64   13.65   0
   0   3  17   21.47   25.39   0
   1   5  16    1.58   17.54   0
   3   6   9  119.24   19.87   0
   3   6  15   -6.57   16.15   0
   4   2  19   -2.06   10.01   0
   4   6  11    0.10   20.45   0
   4   6  12    3.34   17.03   0
   4   6  13    7.31   18.84   0
   5   5  10   59.36   19.33   0
   5   5  11    5.24   14.13   0
   5   5  12    4.44   16.06   0
   5   5  13    5.24   18.21   0
   6   1   4   -5.36   17.36   0
   6   1  15    1.84    7.97   0
   6   3   8    9.03   18.17   0
   6   3   9   -7.61   13.70   0
   7  -3   6   10.96   13.59   0
   7  -2   7    7.14   12.82   0
   7  -2   8    0.58   11.66   0
   7  -2   9    0.23   10.67   0
  -1  -1   1 1038.61   23.64   0
  -1   3  13   12.06   20.47   0
   0  -1  -1   -0.07   10.82   0
   1   4  18   22.37   24.04   0
   3   6  16    6.00   18.69   0
   4   2   1   15.65   19.36   0
   4   4   4   31.63   21.14   0
   4   4  18  -13.31   13.38   0
   4   5   6   41.83   21.44   0
   4   5  17   -3.58   14.26   0
   4   6  10   53.43   18.26   0
   4   6  14   10.64   14.07   0
   5   0   0   12.00   18.13   0
   5   1  18   -3.93    7.48   0
   5   3  17   -0.38    9.08   0
   5   4   6    0.66   16.11   0
   5   5   9    6.33   16.22   0
   5   5  14    2.16   15.45   0
   6   2   5    5.72   16.89   0
   6   2  15   -1.57    9.25   0
   7  -3   5    4.83   14.17   0
   7  -2   6    0.11   12.27   0
   7  -2  10    0.10    9.56   0
   7  -1   7    1.32   12.88   0
   7  -1   8   -1.13   12.22   0
   7  -1   9   -5.24   11.10   0
   7  -1  10    2.81    9.70   0
   0   4  16    5.75   21.40   0
   0   5  11   13.90   17.59   0
   0   5  12    8.38   17.21   0
   1   6  11   32.00   17.94   0
   1   6  13  112.35   16.75   0
   2   4  19   12.07   34.25   0
   2   5  18   10.29   23.10   0
   2   6  16   36.89   17.98   0
   3   4  19    1.27   15.95   0
   3   5   5   15.47   22.83   0
   3   5  18   25.06   17.37   0
   4   3  19   -3.86   10.18   0
   4   6  15  -11.96   13.58   0
   5  -1  -1    7.75   19.14   0
   5   2   2   50.56   19.40   0
   5   2  18   -1.34    7.89   0
   5   5   8   14.52   18.68   0
   5   5  15   -4.11   12.92   0
   6   3   7   30.11   14.04   0
   7  -2   5    5.80   13.46   0
   7  -1   6   -0.88   14.10   0
   7  -1  11    4.76    8.74   0
   7   0   8   -0.48   13.50   0
   7   0   9   -1.06   11.24   0
   0   5  10    1.25   18.28   0
   0   5  13    6.29   17.88   0
   1  -4  -4    1.74   10.25   0
   1   2   1  133.29   19.13   0
   1   5  17   19.69   21.52   0
   1   6  10   23.14   17.54   0
   1   6  14  116.22   16.31   0
   3   4   3  187.06   18.16   0
   3   6  17   37.99   17.16   0
   4   3   2  203.08   19.72   0
   4   6  16    3.79   15.48   0
   5   4   5   -6.98   16.98   0
   5   4  17   10.81   10.90   0
   6  -1   1   11.20   15.34   0
   6   0   2    5.42   15.80   0
   6   1   3   -6.21   16.92   0
   6   1  16    4.11    6.23   0
   6   4   9   -7.62   16.17   0
   6   4  10   15.31   12.82   0
   6   4  12    1.43   11.38   0
   6   4  13    7.76   12.73   0
   7   0   7    4.37   12.07   0
   7   0  10   -2.25    9.26   0
   7   0  11   -3.88    8.91   0
  -1   3   8  145.71   20.66   0
   0   5  14   10.51   18.55   0
   1   4   4  333.04   21.62   0
   1   5   6   17.02   19.44   0
   1   6  15  -10.78   17.82   0
   2   6  17    9.27   17.25   0
   3   0  -2    2.71   22.29   0
   3   2   0 1014.57   22.73   0
   3   3  20    4.13   15.66   0
   3   7  13   16.52   17.40   0
   3   7  14   18.73   18.98   0
   4   5   5    2.82   20.14   0
   4   5  18    6.75   12.81   0
   5   3  18    0.22    8.46   0
   5   5  16   -1.64   12.95   0
   6   2   4   35.24   16.21   0
   6   2  16   -0.65    6.94   0
   6   3  15    0.61    7.86   0
   7  -3   4    5.66   13.55   0
   7  -1   5    1.45   13.22   0
   7   1   9    9.94   11.54   0
   7   1  10    9.81   10.66   0
   0   3   4 2551.71   28.25   0
   0   4   6   31.45   19.06   0
   1   6   9  110.85   17.29   0
   2   1  -1  -17.26   22.37   0
   2   6   7   -1.54   20.01   0
   2   7  11    3.88   17.77   0
   2   7  12  -15.62   17.34   0
   2   7  13  107.87   17.23   0
   2   7  14   -3.99   17.42   0
   3   5  19   -0.73   17.35   0
   3   7  10   14.58   20.16   0
   3   7  15  -24.71   18.07   0
   4  -2  -3   23.64   16.85   0
   4   4   3  369.87   18.58   0
   4   4  19    4.86   10.23   0
   4   6  17   -2.73   13.57   0
   4   7  13    9.64   17.36   0
   5   6  10   35.98   17.34   0
   5   6  14   -0.11   14.46   0
   6   4  14    1.17    8.81   0
   7  -2   4   -6.54   13.25   0
   7   0   6   -5.06   12.31   0
   7   0  12    4.96    6.64   0
   7   1  11    3.04    9.20   0
   0   5   9  316.62   15.79   0
   1   6  16   -8.64   17.63   0
   2   2   0 7833.73   38.78   0
   2   7  15    4.10   16.64   0
   3   3   1  741.31   21.70   0
   3   6  18   17.68   15.84   0
   3   7  16  -15.13   16.71   0
   4   7  14    6.14   13.68   0
   4   7  15    5.98   16.37   0
   5   4   4   14.98   16.55   0
   5   4  18   -6.21    8.54   0
   5   5  17   12.45   10.71   0
   5   6   9  -10.39   17.06   0
   5   6  15    6.56   11.64   0
   6   3  16    4.39    7.39   0
   6   4   7   -2.48   16.54   0
   6   4  15    6.11    9.57   0
   6   5  11   10.90   14.12   0
   6   5  12    9.78   11.50   0
   7   1   7   -1.38   12.24   0
   0   5  15   19.82   18.48   0
   1   5  18   18.43   21.96   0
   2   5  19   19.00   20.61   0
   2   6  18   25.86   19.58   0
   2   7  10    4.37   15.10   0
   3   4  20   -3.84   15.08   0
   4   7  10    4.67   15.77   0
   6   1   2   18.15   16.97   0
   6   5  10    5.31   13.82   0
   6   5  13   -0.94   11.60   0
   7  -1   4   -7.72   12.92   0
   7   0   5   -3.47   12.21   0
   7   1   6   -7.55   13.31   0
   7   1  13   -5.53    6.96   0
   7   2   8    3.63   13.70   0
   7   2   9   -5.35   10.94   0
   7   2  10    1.23    8.80   0
   7   2  11    1.08    9.57   0
   0   4  17   17.68   24.42   0
   1   6   8  201.10   13.61   0
   2   7   9    2.03   18.03   0
   2   7  16    6.79   15.99   0
   3   7  17    6.95   15.02   0
   4   1  -1  283.32   19.41   0
   4   2   0    0.87   16.58   0
   4   5   4    5.61   18.81   0
   4   5  19    4.09   10.54   0
   4   6   6   -5.39   18.85   0
   4   6  18   -5.19   12.18   0
   4   7   9    2.42   16.62   0
   4   7  16   22.02   14.73   0
   5   1   0   28.58   16.57   0
   5   6   8   33.82   13.61   0
   5   6  16   -9.30   10.25   0
   6   0   1    9.78   15.22   0
   6   2   3   13.53   15.12   0
   6   2  17   -1.46    4.69   0
   6   4   6   -3.70   14.93   0
   6   4  16    3.52    7.76   0
   6   5  14   -0.83    8.89   0
   7   2  12    6.05    7.36   0
   0   5   8  127.18   17.59   0
   3  -1  -3  133.85   21.95   0
   3   4   2  138.22   16.60   0
   4   3   1  855.63   20.36   0
   5   0  -1   48.82   16.73   0
   5   3   2   15.85   15.37   0
   5   5   5   -8.28   16.27   0
   5   5  18    8.71    8.55   0
   5   6   7   -8.62   16.45   0
   5   7  11   -3.04   16.30   0
   5   7  12  -11.92   15.77   0
   5   7  13   -4.42   14.61   0
   5   7  14   -4.82   12.93   0
   6   3   4   -0.68   14.91   0
   6   3  17    2.83    5.42   0
   6   5   8    0.91   14.49   0
   6   5  15    3.37    9.30   0
   7   2  13   -0.73    7.16   0
   7   3  10    2.80    9.92   0
   7   3  11   -6.81    9.41   0
   1   5   5   31.09   14.37   0
   1   6  17    6.78   19.47   0
   1   7  12   -5.05   13.81   0
   1   7  13    1.07   13.74   0
   1   7  14    8.74   15.91   0
   2   7  17  -10.59   14.31   0
   3   5  20    7.51   17.94   0
   3   6   5    0.60   19.88   0
   3   6  19    6.16   15.46   0
   3   8  12   16.89   18.11   0
   3   8  13    4.89   15.48   0
   3   8  14   17.18   17.14   0
   4   0  -2  168.42   19.05   0
   4   4   2   16.43   17.27   0
   4   7  17   -0.72   11.43   0
   5   4   3   12.92   15.42   0
   5   4  19   -1.02    6.88   0
   5   6  17    7.03    8.48   0
   5   7  10   10.09   15.58   0
   5   7  15   13.57   12.00   0
   6   6  12    8.38   11.04   0
   7   0   4   10.40   10.94   0
   7   1   5    7.36   12.15   0
   7   3   9   -2.74   11.12   0
   7   3  12    7.91    8.42   0
   0  -3  -2   16.66    8.06   0
   0   5  16   13.93   20.96   0
   1   6   7   16.51   15.54   0
   1   7  11   12.47   14.10   0
   2   4   2   49.78   19.89   0
   2   7   8   18.88   14.75   0
   3   5   3   93.96   18.93   0
   3   7  18   33.76   14.52   0
   3   8  11   -0.76   13.72   0
   3   8  15    0.04   13.35   0
   4   6   5  100.13   18.69   0
   4   6  19   -4.63    9.96   0
   4   8  11   -3.47   17.06   0
   4   8  12   24.92   13.78   0
   4   8  13    4.27   12.56   0
   4   8  14   10.17   14.94   0
   5   7   9   10.74   16.02   0
   6   4   5   11.29   15.14   0
   6   4  17   -4.28    5.77   0
   6   5   7    3.18   13.12   0
   6   5  16    5.76    7.13   0
   6   6  10    8.82   13.56   0
   6   6  11    0.25   11.54   0
   6   6  13    4.74    9.72   0
   6   6  14    1.69   10.14   0
   7  -1   3   -6.68   11.75   0
   7   2   6    7.41   11.62   0
   7   2  14    2.64    5.68   0
   7   3   8   -9.68   11.74   0
   7   3  13    4.41    7.00   0
   0   4   5  103.22   18.36   0
   1   4   3  224.22   16.76   0
   1   7  10   36.53   14.77   0
   1   7  15   10.57   14.70   0
   2   6  19   -7.14   17.72   0
   2   8  12   -2.64   14.83   0
   2   8  13   93.78   14.76   0
   2   8  14  173.20   15.26   0
   3   8  10   18.24   14.71   0
   3   8  16   13.83   15.34   0
   4   5   3  450.46   18.03   0
   4   5  20    5.75    9.16   0
   4   7  18   12.27   11.24   0
   4   8  15   38.21   11.93   0
   5   5   4    5.51   14.39   0
   5   6   6   28.26   15.48   0
   5   6  18   -2.11    8.02   0
   5   7  16   -2.68    8.33   0
   6   2   2   -0.41   16.16   0
   6   6   9   -8.20   13.95   0
   7   3   7   10.03   11.73   0
   7   4  10    6.71    9.84   0
   7   4  11   -4.02    9.43   0
  -1   3   7   -1.13   17.82   0
   0   2   2  785.73   20.55   0
   0   5   7   43.83   16.73   0
   0   6  11  130.34   15.92   0
   0   6  12   17.31   16.11   0
   0   6  13  331.17   17.49   0
   2   6   5    9.97   14.75   0
   2   7   7   -8.17   17.94   0
   2   7  18   -3.48   14.95   0
   2   8  11   61.99   15.14   0
   2   8  15    4.94   14.52   0
   4   8  16    8.56   11.45   0
   5   5  19    2.10    6.36   0
   5   7   8   11.91   15.51   0
   5   7  17   -5.66    9.24   0
   6   1   1    0.47   14.69   0
   6   3   3   -7.94   14.45   0
   6   5   6   -8.15   14.05   0
   6   6  15   -0.73    7.24   0
   7   1   4    4.43   13.07   0
   7   2   5    0.36   13.17   0
   7   3  14    0.02    4.96   0
   7   4   9    9.83   10.92   0
   7   4  12   -3.02    7.02   0
   7   4  13    3.09    7.12   0
  -1   2   5   36.23   24.42   0
   0   6  14    2.00   17.59   0
   1   6  18    0.65   18.00   0
   1   7   9   22.42   14.21   0
   1   7  16   18.15   16.95   0
   2   5   3   44.16   18.30   0
   2   8  10   15.66   15.29   0
   2   8  16    7.99   13.64   0
   3   2  -1  132.49   20.46   0
   3   3   0  183.72   18.27   0
   3   6   4   25.72   18.56   0
   3   6  20    0.68   18.43   0
   3   7  19    0.28   12.81   0
   3   8   9   60.59   15.19   0
   3   8  17    4.69   13.82   0
   4   8   9   18.73   18.05   0
   4   8  17   17.81   12.76   0
   5   3   1   17.52   16.26   0
   5   8  11   12.80   15.20   0
   5   8  12    4.51   14.54   0
   5   8  13   -3.75   11.27   0
   5   8  14   10.41   11.70   0
   6   4   4   26.25   14.11   0
   6   5  17    3.59    5.36   0
   6   6   8   27.71   11.53   0
   6   6  16   -3.83    7.83   0
   7   0   3   -4.98   11.84   0
   7   3   6   -2.68   12.85   0
   7   4   8   -9.15   11.32   0
   0   6  10  266.86   16.21   0
   4   6   4   81.13   17.46   0
   4   7   6   12.33   14.76   0
   4   7  19    5.39    9.61   0
   5   2   0   -1.29   13.42   0
   5   4   2   10.13   14.68   0
   5   6   5   -1.83   15.90   0
   5   7   7   28.68   15.45   0
   5   8  10   36.38   15.13   0
   5   8  15   -1.55    9.70   0
   6   0   0   10.79   13.87   0
   6   7  11    3.24   11.53   0
   6   7  12    4.43    8.43   0
   6   7  14   -5.16    9.55   0
   7   4  14    1.92    6.17   0
  -1   4  12    9.42   19.36   0
   1   5   4   12.98   13.42   0
   2  -4  -4   -1.04    9.70   0
   2   8   9   32.72   16.40   0
   2   8  17    4.48   13.42   0
   3   8  18   -3.73   13.58   0
   3   9  12   -8.88   16.62   0
   3   9  13    3.30   17.06   0
   3   9  14    0.55   16.71   0
   3   9  15   -0.82   14.97   0
   4  -1  -3    6.84   15.77   0
   4   3   0   36.07   14.95   0
   4   4   1 1526.53   19.95   0
   4   6  20    3.26    8.22   0
   4   8   8   -4.52   18.09   0
   4   9  13   -6.74   13.90   0
   4   9  14   59.60   14.53   0
   5   1  -1   11.69   15.09   0
   5   6  19   -2.79    6.32   0
   5   7  18   -1.92    7.91   0
   5   8  16    7.41   10.16   0
   6   5   5   57.76   15.14   0
   6   6   7   25.92   11.72   0
   6   7  10   16.54   10.90   0
   6   7  15   -1.24    8.60   0
   7   4   7   12.93   11.16   0
   7   5  11    3.00    7.41   0
   7   5  12    2.07    7.89   0
   7   5  13   -0.37    7.04   0
  -1   4  10    6.06   17.14   0
   0   3   3    3.32   15.62   0
   0   6   9    9.82   15.76   0
   0   6  15   -0.35   17.39   0
   1   7   8    6.44   13.47   0
   1   7  17   12.31   17.91   0
   2   7   6  181.93   14.75   0
   2   7  19   -6.08   17.35   0
   3   1  -2   66.39   18.81   0
   3   9  11    0.46   15.44   0
   4   8  18   -2.88    9.21   0
   4   9  11   -8.78   15.94   0
   4   9  12   -8.44   12.67   0
   4   9  15   17.59   10.77   0
   5   5   3    8.08   12.18   0
   5   8   9   95.46   12.69   0
   6   6  17    0.68    5.19   0
   7   1   3    3.39   11.58   0
   7   2   4   -3.82   11.08   0
   7   3   5    5.80   11.77   0
   7   5   9    4.56   10.75   0
   1   8  12    1.12   13.31   0
   1   8  13   11.81   12.85   0
   1   8  14   10.39   15.20   0
   2   3   0 2714.72   25.18   0
   2   8   8   18.08   15.96   0
   3   7   5  149.62   15.43   0
   3   9  16   17.21   12.02   0
   4   7   5  171.37   17.32   0
   4   8   7   73.75   18.68   0
   4   9  16    6.11   12.03   0
   5   7   6   -8.35   12.45   0
   5   8  17   11.38    7.90   0
   6   2   1   82.29   14.68   0
   6   3   2   18.69   13.24   0
   6   4   3   18.82   13.94   0
   6   7  16   -4.35    6.08   0
   7   4   6    1.62   10.73   0
   7   5  14    1.19    5.79   0
   1   2   0 1939.65   21.51   0
   1   3   1 1070.03   17.94   0
   1   8  11   23.09   13.03   0
   1   8  15    6.28   15.29   0
   2   2  -1  166.59   18.33   0
   2   4   1   97.02   17.33   0
   2   8  18   -1.80   13.51   0
   2   9  12   21.56   13.59   0
   2   9  13   26.87   13.63   0
   2   9  14   13.31   13.24   0
   2   9  15   56.78   13.72   0
   3   6   3   23.54   18.10   0
   3   7  20    6.20   17.36   0
   3   8  19   -3.84   11.65   0
   3   9  10  -12.20   12.97   0
   3   9  17    5.59   13.05   0
   4   6   3   82.38   17.50   0
   4   7  20    1.79    9.06   0
   4   9  10   27.85   14.18   0
   4   9  17  -15.31   11.81   0
   5   6   4   -2.58   11.38   0
   5   7  19    1.25    6.70   0
   5   9  12   -3.59   13.83   0
   5   9  13    6.08   10.43   0
   5   9  14    2.25   10.27   0
   5   9  15    1.02   10.99   0
   6   5   4   30.01   13.58   0
   6   7   8   -4.87   11.14   0
   6   8  12   -5.04   10.29   0
   7   5  15    1.09    5.17   0
   7   6  11    1.56    8.50   0
   7   6  12   -1.68    7.64   0
   1   6   5   24.42   15.61   0
   1   7   7   70.35   13.46   0
   2   5   2   98.31   17.25   0
   2   9  11   16.90   13.01   0
   3   9   9   21.01   16.40   0
   4   8  19   -3.04    9.15   0
   4   9   9   27.77   17.33   0
   5   8  18    4.62    7.68   0
   5   9  11    5.45   11.84   0
   6   1   0    0.90   13.60   0
   6   7  17    0.44    5.82   0
   6   8  11   -4.03    8.45   0
   6   8  14    3.02    7.58   0
   6   8  15   -2.31    8.23   0
   7   3   4    1.74   12.04   0
   7   5   7   14.63   10.99   0
   7   6  10    6.11    9.34   0
   7   6  13    2.26    6.00   0
  -1   4   9   10.61   16.81   0
   0   4   4  181.05   16.83   0
   0   6   8   -3.55   13.15   0
   0   6  16   -1.94   18.39   0
   1   7  18   10.39   18.77   0
   1   8  10    9.34   12.16   0
   1   8  16    5.27   15.80   0
   2   7   5  157.08   14.22   0
   2   9  16    5.50   11.99   0
   3   9  18   -5.83   11.82   0
   4   8   6   23.61   17.02   0
   4   9  18   11.76    9.99   0
   5   4   1    2.22   13.79   0
   5   5   2   64.02   14.12   0
   5   7   5   16.79   15.60   0
   5   8   7    6.50   14.32   0
   5   9  16   -4.87    7.82   0
   6   6   5   10.85   13.89   0
   6   7   7   -0.14   11.24   0
   7   2   3   -8.78   11.35   0
   7   4   5    4.20   10.81   0
   7   6   9   -1.42   10.15   0
   7   6  14   -2.00    5.11   0
   0  -2  -1  202.95    8.90   0
   1   1  -1 1334.79   22.77   0
   2   9  10   39.82   11.65   0
   2   9  17   19.36   14.30   0
   3   7   4   41.83   14.64   0
   3  10  13  135.55   15.27   0
   3  10  14   15.31   14.82   0
   3  10  15   17.15   14.29   0
   4   7   4   16.20   12.93   0
   4   9   8   43.21   17.08   0
   4  10  12   10.10   14.72   0
   4  10  13    2.48   13.56   0
   4  10  14   11.32   11.50   0
   4  10  15    1.04   13.06   0
   5   9   9   15.34   14.23   0
   5   9  17    2.25    8.27   0
   6   8   9    5.88   11.98   0
   6   8  16    4.67    5.58   0
   7   6   8   -9.03    9.98   0
   7   6  15   -0.14    4.70   0
   0   7  11   14.70   14.83   0
   0   7  12   45.84   15.56   0
   0   7  13  244.53   16.06   0
   1   8   9  -11.19   13.03   0
   2   1  -2  988.42   22.29   0
   2   6   3    2.37   13.15   0
   2   8  19   11.51   15.59   0
   2   9   9    2.30   14.51   0
   3   4   0  597.66   18.11   0
   3   5   1    6.94   16.80   0
   3  10  12    3.64   13.78   0
   3  10  16   22.02   12.68   0
   4   4   0  114.32   15.95   0
   4  10  11  137.83   15.08   0
   4  10  16   16.83   11.81   0
   5   2  -1   -2.69   14.09   0
   5   6   3   40.82   11.82   0
   5   8  19    1.21    6.11   0
   6   3   1  -13.26   14.62   0
   6   4   2   34.62   13.12   0
   6   5   3   -8.58   12.51   0
   6   7   6    5.33   13.41   0
   7   7  11    5.11    7.98   0
   7   7  13    3.22    6.53   0
   0   7  14    0.11   14.71   0
   1   7   6  269.97   14.80   0
   1   8  17    1.41   16.43   0
   3   8  20   11.97   12.43   0
   3   9  19   -3.30   11.91   0
   4   6   2   11.08   15.33   0
   4   8   5    3.66   16.62   0
   4   8  20   -0.67    8.09   0
   4   9  19   -3.46    8.26   0
   4  10  17   15.79   10.67   0
   5   7   4    5.74   14.29   0
   5   8   6   88.03   12.21   0
   5   9   8   13.02   14.06   0
   5   9  18    1.21    6.91   0
   5  10  12    2.22   12.31   0
   5  10  13    4.05   10.67   0
   5  10  14    8.13    9.98   0
   5  10  15   -2.08    9.94   0
   6   6   4  102.87   15.19   0
   6   8   8   -1.56   10.30   0
   6   8  17   -0.60    4.80   0
   6   9  12   -1.03    9.99   0
   6   9  13    8.49    7.87   0
   6   9  14   -0.83    8.41   0
   7   6   7    5.81   11.55   0
   7   7  10    9.60    8.52   0
   7   7  14   -4.96    5.67   0
   0  -3  -1    0.26    5.77   0
   0   7  10    4.25   12.97   0
   1   6   4  603.89   16.46   0
   1   8   8   59.47   12.57   0
   2   7   4    3.41   16.37   0
   2   8   6   13.94   12.95   0
   2   9  18   10.92   14.01   0
   2  10  13   -0.30   13.41   0
   2  10  14   16.69   12.80   0
   3   6   2  124.83   14.45   0
   3  10  10    8.19   14.49   0
   3  10  17   15.66   12.48   0
   4  10  10    2.10   12.28   0
   5  10  16    5.44    8.67   0
   6   2   0   30.57   13.58   0
   6   9  11    7.44    8.71   0
   6   9  15    2.06    5.59   0
   7   3   3   -0.48   11.10   0
   7   4   4   14.66   10.90   0
   7   7   9   -7.71    9.55   0
  -1   4   8   62.72   19.26   0
   0   7  15    3.50   15.81   0
   1   9  12  110.14   13.17   0
   1   9  13   23.71   12.71   0
   1   9  14    4.36   12.85   0
   2   9   8    9.07   12.56   0
   2  10  12   30.32   13.39   0
   2  10  15   17.02   11.72   0
   3   2  -2   51.85   18.43   0
   3   7   3    9.22   17.40   0
   4   7   3   -1.09   16.04   0
   4  10  18    3.60    9.57   0
   5  10  10   22.56   13.91   0
   6   7   5   12.64   13.24   0
   6   9  10   -3.55    9.56   0
   6   9  16    0.21    6.45   0
   7   2   2    2.13   12.06   0
   7   5   5   10.25   10.55   0
   7   7  15    1.21    4.40   0
  -1   3   6  261.40   22.15   0
   0   7   9    9.61   14.73   0
   1   9  15    5.15   13.00   0
   2   4   0  124.17   15.79   0
   2  10  11   97.61   12.81   0
   2  10  16   19.21   11.80   0
   3  10   9   -8.39   12.79   0
   3  10  18    4.99   10.88   0
   4   2  -2   18.02   16.65   0
   4   9   6   -8.34   16.27   0
   4  11  14   -3.15   11.78   0
   5   4   0    5.24   15.61   0
   5   5   1  125.21   15.00   0
   5   6   2   21.77   13.60   0
   5   8   5    6.92   13.17   0
   5   9   7   14.03   11.97   0
   5   9  19   -2.54    6.42   0
   5  10  17    0.47    7.96   0
   6   9   9   -7.27   11.29   0
   7   6   6   -6.86   11.00   0
   7   7   8    1.28    9.56   0
   7   8  12   -1.60    6.81   0
   7   8  13   -0.02    6.08   0
   1   8   7   24.51   13.01   0
   1   8  18   -5.61   18.34   0
   1   9  10   25.73   11.95   0
   2   5   1   56.53   13.35   0
   2   8   5   -2.56   16.06   0
   2  10  10   26.12   13.51   0
   3  11  13    9.43   14.44   0
   3  11  14    3.74   13.06   0
   4   8   4    7.82   15.78   0
   4  10   8  -15.87   17.16   0
   4  11  12   14.93   12.85   0
   4  11  13   -6.54   10.86   0
   4  11  15   -5.81   11.69   0
   6   9  17    2.40    5.34   0
   7   8  11    2.36    6.23   0
   7   8  14    0.42    5.30   0
  -1   1   4  130.20   21.85   0
   0   6   6  543.50   17.08   0
   1   4   1  421.48   17.61   0
   1   7   5   -0.37   11.55   0
   2   3  -1 1057.44   18.31   0
   2   6   2   26.18   13.49   0
   2   9   7  207.03   13.10   0
   2   9  19   -2.53   15.35   0
   2  10  17   37.21   12.17   0
   3   8   4   20.40   14.32   0
   3  10   8   -0.13   15.93   0
   3  11  12   -3.52   15.32   0
   3  11  15   13.87   10.25   0
   3  11  16   18.30   12.28   0
   4  10  19    6.84    8.33   0
   4  11  11    1.47   14.04   0
   4  11  16    2.01    9.89   0
   5   3  -1   60.06   15.21   0
   5   7   3   27.14   11.72   0
   5   9   6   17.43   13.67   0
   5  10  18   -2.12    6.69   0
   5  11  13   13.70    9.92   0
   5  11  14   12.21   10.76   0
   6   4   1   18.61   12.30   0
   6   6   3   83.84   12.49   0
   6   8   6    1.53   11.54   0
   6   9   8    7.92   11.11   0
   6  10  12    3.81    9.01   0
   6  10  13   -0.61    7.19   0
   6  10  14    1.09    6.90   0
   6  10  15   -5.22    6.82   0
   7   4   3   10.21   11.22   0
   7   5   4    3.81   12.48   0
   7   7   7   -5.55   10.84   0
   7   8  10   -1.00    6.61   0
   7   8  15   -2.13    4.63   0
   0   7   8   43.24   15.13   0
   0   7  16   -4.60   18.95   0
   1   5   2   23.11   12.87   0
   1   9   9    0.29   12.77   0
   2   7   3   21.39   16.35   0
   2  10   9   16.56   14.24   0
   3   5   0  147.59   15.43   0
   3  10  19    4.33   10.38   0
   3  11  11    9.24   14.64   0
   4   5   0  704.69   16.41   0
   4   6   1  232.92   15.19   0
   4  11  10   17.41   14.47   0
   4  11  17  -10.77   10.56   0
   5   8   4   17.74   15.24   0
   5  10   8   -8.10   13.73   0
   5  11  12    2.22   10.80   0
   5  11  15   -2.72    7.49   0
   6   3   0   20.40   13.00   0
   6   7   4    9.83   13.02   0
   7   6   5   -2.99   10.48   0
   7   8   9    4.49    8.80   0
   0   4   3  360.68   17.51   0
   0   8  12    5.76   14.69   0
   1   3   0  275.12   14.22   0
   1   6   3   62.54   15.09   0
   1   9  17   -0.32   17.83   0
   2  10  18    1.25   13.55   0
   3   4  -1   32.97   16.87   0
   3   6   1  207.92   14.79   0
   3  11  10   16.34   14.79   0
   3  11  17   14.65   12.02   0
   4   4  -1  306.20   16.00   0
   4   7   2  -12.75   15.53   0
   4   9   5   -1.88   12.98   0
   5  11  11   -0.60   10.40   0
   5  11  16    1.19    6.94   0
   6   9   7    1.76   12.10   0
   6  10  10    8.73    9.15   0
   6  10  16   -2.36    5.35   0
   7   3   2   10.94   10.96   0
  -1   5  11   -1.73   17.72   0
   0   5   4   14.52   14.05   0
   0   8  11   69.20   15.41   0
   0   8  13  136.95   15.03   0
   1   8   6   -9.95   14.18   0
   2   9   6  162.35   13.21   0
   2  11  13    1.77   12.57   0
   2  11  14   -3.16   11.76   0
   2  11  15  -12.11   13.17   0
   3   7   2   42.13   14.13   0
   3  10   7   18.47   14.19   0
   4   8   3   87.21   15.48   0
   4  11   9   14.57   14.86   0
   4  11  18   -1.13    8.84   0
   5  10   7   12.06   13.94   0
   5  11  17    1.78    7.11   0
   6   8   5   15.68   12.36   0
   6  10   9    1.80   10.52   0
   6  10  17    3.13    5.03   0
   7   7   6   10.58   10.25   0
   7   8   8    4.55    9.22   0
   7   9  11    6.06    6.80   0
   7   9  12    2.92    6.62   0
   7   9  13   -1.22    6.08   0
   7   9  14    2.07    5.29   0
  -1   5  10   -4.51   16.37   0
   0   8  14   47.04   15.22   0
   1   7   4  161.98   14.73   0
   1   9   8    1.57   12.92   0
   1  10  12    8.01   14.20   0
   1  10  13    6.98   12.70   0
   1  10  14   17.42   15.60   0
   2   2  -2   76.83   15.51   0
   2   8   4  126.76   13.23   0
   2  10   8   -0.91   10.71   0
   3   8   3    7.80   16.88   0
   3  11  18   -4.26   10.40   0
   4   3  -2  269.34   18.47   0
   4  12  13   22.71   12.41   0
   4  12  14    2.09   10.97   0
   5   2  -2    3.21   13.97   0
   5   5   0    4.77   14.01   0
   5   7   2  135.26   13.93   0
   6   6   2    1.02   13.81   0
   7   9  10    7.50    7.58   0
  -1   4   7    5.21   17.18   0
   0   2   1  372.73   17.29   0
   0   7   7  270.85   14.67   0
   0   8  10   31.49   13.20   0
   1  10  11    8.44   12.67   0
   1  10  15   26.78   15.49   0
   2  11  11   -0.38   13.02   0
   2  11  16    9.98   11.69   0
   3   3  -2   12.15   15.71   0
   3  12  14    6.02   13.48   0
   4   9   4    8.62   15.49   0
   4  10   6   21.81   13.51   0
   4  11   8    2.41   17.13   0
   4  12  12   -0.25   12.72   0
   4  12  15    2.04    9.96   0
   5  11   9    4.73   10.81   0
   5  11  18    1.17    6.14   0
   6   5   1   18.09   12.32   0
   6   9   6    6.95   12.29   0
   6  10   8   -5.61   10.07   0
   6  11  12    1.30    8.00   0
   6  11  13    1.43    7.78   0
   6  11  14    2.79    7.21   0
   6  11  15    0.10    6.22   0
   7   5   3    3.55   11.92   0
   7   6   4   -5.93   11.69   0
   7   8   7    8.84    9.47   0
   0   6   5  147.24   13.59   0
   0   8  15   -2.85   17.40   0
   1   2  -1  531.94   17.90   0
   2   6   1   -6.89   15.76   0
   2   9   5   -5.96   15.33   0
   2  10   7   28.81   14.65   0
   2  11  10    7.29   12.97   0
   2  11  17   -5.42   12.68   0
   3  11   8   39.80   15.54   0
   3  12  12   19.97   13.39   0
   3  12  13    2.00   11.76   0
   4  11  19   -0.00    8.06   0
   4  12  11   -0.16   13.43   0
   5   4  -1   31.77   12.93   0
   5  10   6   -7.37   12.48   0
   5  12  13    2.72   10.74   0
   5  12  14    0.40    8.83   0
   5  12  15    1.56    8.66   0
   6   4   0   29.72   13.67   0
   6   8   4    4.89   12.29   0
   6  11  11   -1.31    9.03   0
   7   4   2   -4.09   12.10   0
   7   7   5   -3.15   10.05   0
   7   9   9    5.16    8.01   0
  -1   5   9    9.15   16.09   0
   0   8   9   16.61   12.52   0
   1   9   7    7.72   12.18   0
   1   9  18    6.21   18.10   0
   1  10  10   40.37   12.40   0
   1  10  16   19.20   16.13   0
   2  10  19   -1.47   15.16   0
   3  11  19   -3.26   11.06   0
   3  12  11   17.28   14.28   0
   4   6   0  563.94   16.62   0
   4   7   1   22.68   14.61   0
   4  12  17   -4.88    9.35   0
   5  11   8    2.88   11.05   0
   5  12  16    5.55    7.31   0
   6  11  10    4.69   10.46   0
   6  11  16   -1.07    4.78   0
   2   4  -1   66.68   12.77   0
   2  11   9   37.83   14.01   0
   3   6   0   -8.15   15.51   0
   3   7   1   86.88   16.99   0
   3  12  17   -0.15   10.56   0
   4   5  -1   18.76   14.87   0
   4  10   5   13.81   13.13   0
   4  12  10   -2.48   11.49   0
   5  12  11    9.20    9.53   0
   6   9   5    3.73   12.16   0
   6  10   7    2.93    9.37   0
   7   8   6   -2.54    9.29   0
   7  10  11    5.92    6.57   0
   7  10  12   -2.08    5.84   0
   7  10  13    1.96    5.24   0
   7  10  14   -0.96    4.65   0
   0   7   6  339.39   14.82   0
   0   8   8   -6.63   14.83   0
   1   5   1   83.92   12.16   0
   1   6   2   37.60   12.06   0
   1  10   9   15.73   13.22   0
   2  11  18    5.02   12.56   0
   3   5  -1   99.88   16.08   0
   3   8   2    3.33   16.69   0
   3  11   7   12.52   12.42   0
   3  12  10   25.99   10.82   0
   4   9   3   29.26   14.91   0
   4  12   9  -10.35   14.61   0
   4  12  18   -0.48    8.02   0
   5   3  -2   83.11   14.52   0
   5   7   1    3.00   14.06   0
   5  10   5   -7.22   14.07   0
   5  12  10   -4.79    9.45   0
   5  12  17   -0.28    5.53   0
   6  11   9   -0.24   10.11   0
   7  10  10    5.62    6.85   0
  -1   0   4  238.28   12.69   0
   0  -2   0    0.88    6.12   0
   1   4   0   -4.03   12.67   0
   1   7   3   26.05   12.26   0
   1   9   6    9.91   13.76   0
   1  10  17   -4.53   15.73   0
   2  11   8   -0.26   13.17   0
   2  12  13    2.17   12.53   0
   2  12  14    3.27   11.77   0
   2  12  15    6.59   11.05   0
   3   2  -3    2.98   15.83   0
   3  12   9   -6.36   13.81   0
   3  12  18    4.65   10.41   0
   5   6   0   54.45   13.45   0
   5   8   2    0.18   13.72   0
   6   6   1   18.03   12.52   0
   6   7   2   86.83   12.24   0
   6   8   3    6.48   12.98   0
   6  12  13   -2.90    6.63   0
   6  12  14    5.14    6.07   0
   7   5   2    1.64   10.97   0
   7   6   3    2.14   10.18   0
   7   7   4   -1.49   10.03   0
  -1   5   8   18.30   15.86   0
   0   4   2  -12.20   16.57   0
   0   5   3  750.68   15.10   0
   0   9  12    6.31   12.99   0
   0   9  13   18.41   14.71   0
   1  10   8   60.20   11.88   0
   1  11  12   -1.30   15.12   0
   1  11  13   16.34   12.62   0
   1  11  14   12.67   15.08   0
   2   3  -2   23.82   13.69   0
   2  12  11   14.50   13.17   0
   2  12  16    4.24   12.85   0
   3   4  -2   15.47   15.44   0
   4  10   4    5.86   15.46   0
   4  12   8   -8.87   14.77   0
   4  13  12   -4.03   11.50   0
   4  13  13    4.05    8.62   0
   4  13  15   18.73    8.79   0
   4  13  16    4.00    9.10   0
   5   5  -1  113.27   13.89   0
   5   9   3   31.16   14.53   0
   5  12   9    9.17    9.73   0
   6   5   0   11.82   13.69   0
   6  11   8    0.58   10.35   0
   6  12  12    3.61    5.69   0
   6  12  15    2.53    5.52   0
   7   8   5    5.57    9.75   0
   7  10   9   -8.69    7.42   0
   0   6   4   -8.31   11.84   0
   0   9  10   34.07   15.18   0
   0   9  14   -5.76   15.54   0
   1   8   4   13.69   11.93   0
   1  11  11    3.57   13.54   0
   1  11  15   19.13   15.35   0
   3  11   6    1.81   13.22   0
   3  13  13    1.72   11.82   0
   3  13  14    2.68   10.96   0
   4  13  11    6.18   12.05   0
   5   1  -3    2.74   12.67   0
   5  11   6   -5.02   12.59   0
   5  13  12   -2.53    9.00   0
   5  13  13    0.02    7.95   0
   5  13  14    3.46    7.15   0
   5  13  15   11.91    7.95   0
   6   9   4  -13.18   11.66   0
   6  12  11   -0.96    7.46   0
   6  12  16    0.09    4.62   0
   0  -1   0    0.89    6.78   0
   0   7   5   83.39   14.19   0
   0   8   7   31.24   13.20   0
   2   6   0   -7.22   12.34   0
   2   8   2   30.84   15.42   0
   2  12  10    4.47   12.53   0
   3  12   8    4.81   11.98   0
   3  13  12   -3.91   11.72   0
   3  13  16    2.12   10.24   0
   4   7   0   24.02   15.03   0
   4   8   1   -2.61   15.03   0
   4  13  17    2.37    8.56   0
   5  10   4   -0.13   12.25   0
   5  12   8   12.01    9.88   0
   5  13  11   11.24   10.41   0
   5  13  16    5.72    6.81   0
   6  11   7  -10.35   10.44   0
   6  12  10    4.06    7.35   0
   7   9   6   -1.68    9.22   0
   7  10   8    0.91    7.98   0
   7  11  12   -1.38    5.31   0
   7  11  13    0.88    4.77   0
   0   3   1    8.65   15.41   0
   0   9   9   11.25   14.42   0
   0   9  15   -3.28   17.28   0
   1   3  -1  324.32   13.77   0
   1   9   5   -5.15   13.59   0
   1  10   7   -7.25   10.48   0
   1  11  10   83.47   12.58   0
   1  11  16    5.57   15.49   0
   2   5  -1   42.43   14.40   0
   2  12   9   13.16   14.09   0
   3   8   1   15.20   16.89   0
   3  13  11    7.48   11.85   0
   3  13  17    1.57   10.50   0
   4   6  -1   50.96   16.06   0
   4   9   2   20.74   12.85   0
   4  11   5   23.44   11.75   0
   4  13  10    5.12   10.45   0
   5   4  -2   -6.31   14.95   0
   6   4  -1   -3.60   13.10   0
   6  10   5    5.64   10.33   0
   6  12   9    2.80    8.19   0
   7   7   3   -1.92   11.26   0
   7  11  11    1.07    4.85   0
   1   6   1   20.75   14.34   0
   1   7   2   14.56   14.77   0
   3   6  -1   35.67   12.29   0
   3   9   2  155.55   16.82   0
   3  11   5  -10.51   12.84   0
   3  12   7    9.62   14.75   0
   3  13  10    2.18   12.89   0
   4   3  -3   92.59   17.92   0
   4  10   3   39.31   15.82   0
   4  13   9    5.11   13.27   0
   4  13  18   -6.54    7.56   0
   5   7   0    8.28   14.21   0
   5   8   1   11.98   14.38   0
   5   9   2    7.97   13.81   0
   5  13  17    2.19    4.86   0
   7   6   2    3.80   11.48   0
   7   8   4    3.01    9.58   0
   7  10   7    1.32    8.30   0
   7  11  10    3.06    5.72   0
  -1   6  10   10.40   14.98   0
  -1   6  11    0.34   15.88   0
   0   8   6   27.32   14.72   0
   1   5   0    1.14   14.89   0
   1   8   3   13.70   14.87   0
   2  11   6   25.72   11.53   0
   2  12  18    4.61   12.82   0
   2  13  13    3.60   11.97   0
   2  13  14   21.86   11.65   0
   3  10   3   26.47   16.79   0
   4   5  -2    3.80   15.09   0
   5   6  -1   27.18   14.59   0
   5  13   9    4.09   11.13   0
   6   6   0   18.55   13.66   0
   6   9   3    1.63   11.18   0
   6  11   6   -4.94   10.91   0
   6  12   8   -0.54    9.44   0
   6  13  12   -2.50    6.13   0
   6  13  13    1.46    6.12   0
   6  13  14    0.06    5.41   0
   7   9   5    5.80    9.33   0
   7  11   9    0.28    6.54   0
  -1   0   5   10.07    7.13   0
  -1   6   9    0.88   15.18   0
   0   6   3   14.29   14.32   0
   1   1  -2  485.06   16.21   0
   1  10   6   12.87   11.30   0
   1  11  17    0.39   17.41   0
   2   4  -2   50.01   14.50   0
   2  12   8   60.16   11.76   0
   2  13  12    8.18   11.76   0
   2  13  15   38.19   12.42   0
   3   5  -2   13.62   13.19   0
   3  13   9  -14.49   10.41   0
   3  13  18   -1.03    9.15   0
   4  11   4  -13.89   14.61   0
   4  13   8   18.33   14.24   0
   4  14  12   19.83   10.79   0
   4  14  14   -1.69    8.19   0
   4  14  15    8.62    9.05   0
   5  10   3   18.41   11.32   0
   6  10   4    0.06   10.94   0
   6  13  11    3.98    7.30   0
   6  13  15    0.50    4.84   0
   0   5   2   30.58   15.18   0
   0  10  11   24.94   15.39   0
   0  10  12    3.55   15.22   0
   0  10  13   41.08   15.91   0
   1   9   4    3.96   11.86   0
   1  11   8   -5.57    9.84   0
   1  12  12   15.47   12.90   0
   1  12  13    2.03   12.58   0
   1  12  14   13.54   14.83   0
   2   7   0   19.72   15.46   0
   2   8   1  231.72   17.08   0
   2  13  11   -2.44   11.76   0
   2  13  16    9.72   11.92   0
   3  11   4   30.74   16.59   0
   3  14  13   27.20   11.25   0
   4   9   1   62.08   15.89   0
   4  14  16    3.23    8.12   0
   5  12   6   12.98   11.55   0
   5  13   8    1.50   11.49   0
   5  14  12    3.57    8.73   0
   5  14  13    0.15    8.08   0
   5  14  14    0.03    6.42   0
   5  14  15    0.89    6.58   0
   7  10   6   -4.47    8.21   0
   7  11   8    6.78    7.23   0
   0   9   7    3.92   13.05   0
   0  10  10    6.46   15.12   0
   1   4  -1   19.80   14.46   0
   1  12  11   -4.93   12.87   0
   1  12  15   -6.76   14.75   0
   2   6  -1   88.92   15.25   0
   2  11   5   19.62   12.16   0
   2  12   7   34.58   12.92   0
   2  13  10   39.87   13.73   0
   3  13   8   14.99   11.47   0
   3  14  15   -3.41    9.75   0
   4   0  -4   -1.96   19.37   0
   4   4  -3   -8.91   17.24   0
   4   7  -1   -0.26   14.63   0
   4  10   2   36.37   16.24   0
   4  14  17    0.59    7.75   0
   5   5  -2    4.05   13.39   0
   5  14  16    2.32    5.62   0
   6   5  -1   26.18   14.20   0
   6  11   5   10.12   10.99   0
   6  12   7    8.18    8.18   0
   6  13  10    5.45    6.45   0
   7   8   3   28.43   10.85   0
   7  12  11    1.15    5.00   0
  -1   6   8   -4.80   13.99   0
   0   4   1   -2.85   17.05   0
   0  10  14   -2.91   15.74   0
   1  10   5    7.94   14.04   0
   1  11   7   18.99   13.07   0
   1  12  10   33.97   12.88   0
   3   4  -3   32.28   15.34   0
   3   7  -1    3.19   14.98   0
   3   9   1    1.67   12.92   0
   3  14  11   -0.48   12.24   0
   3  14  16    0.13    9.27   0
   4   1  -4   -2.53   16.75   0
   4   6  -2    4.11   18.01   0
   4  13   7   -1.03   12.57   0
   4  14  10   -5.83    8.81   0
   5   9   1    5.72   14.78   0
   6   8   1   56.74   12.02   0
   6   9   2   13.24   11.83   0
   6  13   9   -4.61    8.48   0
   7   7   2    6.61   10.16   0
   7   9   4   -5.65    9.09   0
   7  12  10    0.43    5.90   0
  -1   5   6   -6.31   15.39   0
   0  10   9   10.49   13.35   0
   1   2  -2  368.68   16.06   0
   1   7   1  224.58   13.22   0
   2  13   9   24.08   11.54   0
   3  10   2   58.46   13.19   0
   3  12   5   25.03   14.08   0
   3  13   7   -5.66   14.17   0
   3  14  10   -1.52   12.59   0
   3  14  17    2.09    9.52   0
   4  11   3   15.97   12.59   0
   4  14   9   16.43   11.57   0
   5   7  -1   27.44   14.60   0
   5  10   2    2.32   13.83   0
   5  12   5    2.20   11.24   0
   5  13   7   14.37    9.14   0
   5  14  10    3.29    8.00   0
   6   7   0   97.86   12.55   0
   6  12   6    0.47    9.97   0
   7   6   1    5.99   12.46   0
   7  10   5   -5.76    9.23   0
   7  11   7    5.58    7.44   0
  -1   4   5    3.32   16.03   0
   0   9   6   24.51   14.36   0
   0  10  15    4.85   18.37   0
   1   6   0  235.72   13.40   0
   1   9   3   -6.46   15.09   0
   2   3  -3   12.05   13.32   0
   2   5  -2    9.88   11.21   0
   2  11   4    7.08   16.16   0
   2  12   6   10.85   11.43   0
   3  11   3   55.28   15.94   0
   4  13   6    4.33   14.20   0
   5  11   3  -13.42   14.62   0
   5  14   9   -6.58   10.16   0
   6  11   4   -4.91   10.50   0
   6  14  13    6.81    4.81   0
   6  14  14   -2.42    4.84   0
   7  12   9    4.14    6.03   0
  -1   6   7   10.97   15.73   0
   0   2   0    2.35   11.48   0
   0   6   2   68.06   15.47   0
   0  10   8   15.26   13.40   0
   1  11   6   19.30   13.93   0
   2  13   8   -1.16   11.56   0
   2  14  12    8.59   11.17   0
   2  14  13    1.72   11.51   0
   2  14  14    2.47   11.31   0
   3   2  -4   31.50   17.81   0
   3  14   9   -0.03   10.64   0
   4   5  -3   37.02   18.01   0
   4  12   4   -0.36   12.34   0
   4  14   8    7.43   12.58   0
   4  15  13    6.24    9.57   0
   4  15  14    1.01    8.53   0
   4  15  15   -1.66    8.10   0
   5   4  -3   -0.72   14.39   0
   5  13   6   17.84   11.85   0
   6   6  -1   20.16   14.44   0
   6  14  11   -1.04    5.94   0
   6  14  12   -0.71    5.14   0
  -1   7   9    5.30   14.51   0
  -1   7  10    3.98   13.32   0
  -1   7  11   -3.30   15.65   0
   0   8   4   36.97   13.74   0
   1   3  -2   31.85   14.49   0
   1   5  -1  235.81   13.36   0
   1  10   4    3.53   11.98   0
   1  12   8   -1.51   13.03   0
   2   7  -1   36.50   16.00   0
   2   8   0    8.75   13.18   0
   2  14  11   -2.36   11.82   0
   2  14  15    2.25   11.06   0
   3   5  -3    1.67   18.04   0
   3  12   4    6.97   16.14   0
   4   8  -1   29.19   15.50   0
   4  10   1   -5.20   14.23   0
   4  15  11    2.41    9.91   0
   4  15  12   15.41    8.44   0
   4  15  16    0.80    8.23   0
   5  12   4    9.35   11.94   0
   5  14   8   -0.29    9.88   0
   5  15  13    1.65    7.21   0
   5  15  14   -0.37    6.49   0
   7   8   2   -3.11   10.56   0
   7   9   3    1.57    9.96   0
   7  11   6    0.90    7.73   0
   7  12   8   -2.93    6.52   0
   0   5   1  213.91   16.10   0
   0  10   7   62.70   13.89   0
   0  11  11   17.16   13.80   0
   0  11  12  179.55   16.87   0
   0  11  13   13.83   16.17   0
   1  -1  -2   19.19   21.04   0
   1  13  11    8.68   13.18   0
   1  13  12   80.79   12.93   0
   1  13  13   -0.04   11.97   0
   1  13  14   12.20   15.06   0
   2  12   5    6.06   12.29   0
   2  13   7   -8.40   13.02   0
   2  14  10   28.13   13.11   0
   2  14  16    2.58   11.56   0
   3   8  -1   27.87   16.30   0
   3   9   0    1.84   12.45   0
   3  10   1   34.53   16.17   0
   3  14   8   -0.07   10.57   0
   3  15  12    0.72   11.87   0
   3  15  13  -10.21   10.87   0
   3  15  14   -1.08   10.09   0
   3  15  15    1.60    8.88   0
   4   7  -2    5.19   16.27   0
   4  11   2   10.95   13.11   0
   4  13   5   10.88   14.32   0
   5   9   0   23.27   14.82   0
   5  15  12    6.70    6.64   0
   5  15  15    1.79    5.83   0
   6   9   1   10.57   12.43   0
   6  10   2   -0.40   11.18   0
   6  12   5    1.11    8.68   0
   6  13   7   11.81    7.76   0
   6  14  10    2.80    5.79   0
   7  10   4   -8.97    9.75   0
  -1   1   6   -0.16    9.17   0
  -1   7   8   -0.81   13.62   0
   0   9   5   73.14   11.61   0
   0  11  10   30.07   14.67   0
   1   7   0   56.43   15.77   0
   1   8   1  242.43   16.36   0
   1   9   2   61.48   15.67   0
   1  11   5   79.62   11.25   0
   1  12   7   13.76   13.33   0
   1  13  10    9.25   12.25   0
   1  13  15    5.96   15.15   0
   2   6  -2    7.41   15.08   0
   2  11   3   21.00   13.57   0
   3   3  -4    3.98   17.75   0
   3   7  -2   23.98   14.80   0
   3  11   2   -4.61   16.59   0
   3  13   5   36.66   15.93   0
   3  15  11    7.87   10.99   0
   4  14   7    6.51   10.34   0
   5  11   2   28.34   14.01   0
   5  13   5   -1.15   11.57   0
   5  15  11    5.80    6.92   0
   6  11   3   -0.84   11.25   0
   6  14   9    0.63    7.00   0
   7   7   1   -1.91   11.74   0
   7  12   7    1.90    6.62   0
  -1   5   5   41.21   14.81   0
   0  11   9  115.15   15.48   0
   0  11  14  147.16   20.79   0
   1  10   3  107.72   15.70   0
   2  14   9   16.61   13.48   0
   3  14   7    5.79   13.93   0
   3  15  10    9.53   10.73   0
   3  15  16    1.10    8.66   0
   4  15   9    1.97   11.32   0
   5   5  -3    7.06   15.55   0
   5  14   7   -7.12    9.28   0
   5  15  10  -14.99    7.07   0
   6   7  -1   -2.51   13.98   0
   6  13   6    6.12    8.71   0
  -1   3   4   76.13   17.85   0
  -1   7   7   76.57   15.65   0
   0   7   2   34.34   15.47   0
   0   8   3   96.78   16.07   0
   0  10   6   15.58   14.30   0
   1   4  -2    9.98   14.02   0
   1   6  -1  255.92   16.72   0
   1  12   6   40.12   14.75   0
   1  13   9  -12.76   14.14   0
   2  12   4   42.94   13.14   0
   2  13   6   -0.88   11.76   0
   3  12   3    8.72   13.25   0
   4  10   0    5.70   15.74   0
   4  13   4   46.28   15.16   0
   4  14   6    9.84   13.11   0
   5   7  -2   39.70   14.91   0
   5  12   3   11.54   12.02   0
   5  15   9   -9.56    8.70   0
   6  12   4    3.34   10.38   0
   6  14   8    2.83    7.21   0
  -1   4   4    1.54   16.52   0
   0   4   0  257.53   14.14   0
   0   6   1   -7.97   15.56   0
   0   9   4   -3.75   14.24   0
   0  11   8   75.48   14.90   0
   1  11   4   95.57   14.92   0
   1  13  16   -4.48   15.71   0
   2   5  -3   -8.07   13.76   0
   2   9   0   28.44   13.54   0
   2  14   8    5.13   11.53   0
   3   4  -4   11.41   18.06   0
   3   6  -3   12.32   15.74   0
   3  15   9   -6.66   11.60   0
   4   4  -4   19.34   19.36   0
   4   9  -1   -5.22   13.82   0
   4  15   8    5.60   12.00   0
   7  12   6   -2.70    7.78   0
  -1   8   9   -4.73   15.91   0
  -1   8  10    9.90   14.66   0
   0  11  15   11.78   20.93   0
   1  13   8   34.11   11.67   0
   2   7  -2   11.32   16.13   0
   2  11   2   68.34   14.34   0
   2  13   5    1.04   14.22   0
   2  15  11    9.84   12.08   0
   2  15  12    3.99   11.43   0
   2  15  13   -5.20   11.15   0
   2  15  14    1.15   10.27   0
   3   9  -1   -3.89   14.06   0
   3  10   0   13.38   13.06   0
   3  11   1   10.85   16.17   0
   3  13   4   25.80   13.32   0
   4  12   2   23.81   15.59   0
   4  16  12    0.76    8.73   0
   4  16  13    3.52    8.20   0
   4  16  14    3.42    7.80   0
   5  10   0    0.27   14.27   0
   5  11   1    0.37   14.21   0
   5  13   4    3.21   10.05   0
   5  15   8   -1.84    8.77   0
   6  10   1    0.48   11.71   0
   6  15  11    1.08    5.06   0
   7   9   2   -0.26    9.34   0
   7  10   3    0.27    8.92   0
  -1   6   5  114.23   14.60   0
  -1   7   6   72.99   16.23   0
  -1   8   8   37.07   14.81   0
   0  10   5  -11.10   13.79   0
   0  11   7  189.17   15.40   0
   0  12  11    1.74   17.20   0
   1   5  -2   17.58   15.01   0
   1   8   0    1.78   15.81   0
   1  12   5   11.17   13.79   0
   1  14  12    5.65   13.59   0
   1  14  13    6.21   14.93   0
   2   2  -4    0.81   13.30   0
   2  12   3   90.29   16.63   0
   2  14   7    3.50   11.20   0
   2  15  15    8.70    9.57   0
   3   8  -2   60.65   13.62   0
   3  15   8    7.88   10.29   0
   4  14   5   -8.79   12.74   0
   4  16  11   -1.25    8.93   0
   4  16  15   -3.70    7.15   0
   5   6  -3  -13.30   16.60   0
   5   9  -1    0.31   14.33   0
   5  16  13   -0.32    5.70   0
   6   9   0    4.68   12.54   0
   6  11   2   -2.95   11.13   0
   6  14   7   -2.81    6.80   0
   6  15  10    0.28    5.20   0
   7   8   1   -2.60   11.65   0
   7  11   4   -0.90    8.40   0
  -1   5   4  183.30   17.01   0
   0   5   0   11.48   13.51   0
   0   8   2   16.86   15.74   0
   0  12  10   10.54   15.58   0
   0  12  13   70.77   17.88   0
   1   7  -1   24.52   16.01   0
   1  11   3    9.37   15.35   0
   1  13   7    2.38   11.36   0
   1  14  11   -0.10   12.47   0
   1  14  14    7.44   14.88   0
   2  15  10    9.18   10.88   0
   3  14   5   -6.26   15.06   0
   3  16  12    0.25    9.99   0
   3  16  13   -5.97    8.46   0
   4   5  -4    4.24   18.80   0
   4  16  10    3.57   10.36   0
   5   3  -4    3.10   14.69   0
   5   8  -2   -3.36   14.55   0
   5  12   2    8.86   12.48   0
   5  14   5   -1.72   11.61   0
   5  16  11    1.97    6.71   0
   5  16  12    1.83    6.00   0
   6  12   3   -3.24   10.28   0
  -1   8   7   -6.13   15.47   0
   0   7   1    1.17   15.76   0
   0   9   3   10.27   15.81   0
   0  11   6   31.14   15.36   0
   0  12   9   86.72   16.23   0
   1  14  10   -8.19   13.35   0
   2   3  -4  341.53   15.14   0
   2   6  -3    4.31   14.41   0
   2  10   0  -10.88   17.27   0
   2  14   6   -2.62   12.68   0
   2  15   9   12.99   12.76   0
   3   5  -4   85.96   16.93   0
   3   7  -3   18.66   14.18   0
   3  13   3    5.20   16.27   0
   3  15   7   -7.28   11.64   0
   3  16  11    4.36    8.78   0
   3  16  15    6.22    8.53   0
   4  10  -1   19.51   16.63   0
   5  13   3    5.08   12.03   0
   5  15   7   -6.78    8.40   0
   6  14   6   -4.34    7.75   0
   6  15   9    1.02    6.06   0
   7  12   5    1.04    7.46   0
  -1   7   5  128.91   16.83   0
   0  10   4   32.05   15.05   0
   0  12   8   23.33   15.65   0
   0  12  14   57.78   19.20   0
   1   2  -3    7.72   13.55   0
   1   3  -3   23.38   14.60   0
   1   6  -2   10.45   15.85   0
   1  12   4   34.72   14.55   0
   1  13   6    2.12   15.15   0
   1  14   9    3.45   13.63   0
   1  14  15    3.87   14.74   0
   2  11   1  139.37   14.57   0
   3  10  -1   -4.73   17.85   0
   3  11   0    8.13   17.00   0
   3  16  10    2.42    9.24   0
   4  12   1   -4.89   16.23   0
   4  14   4   -6.93   12.02   0
   4  15   6   13.12   12.51   0
   4  16   9    4.96    8.61   0
   5  16  10    1.50    6.33   0
   6  13   4    4.70    9.63   0
  -1   8   6    6.04   16.13   0
  -1   9   9   86.88   15.27   0
  -1   9  10   31.20   15.78   0
   0   6   0   11.85   13.04   0
   1   1  -3   15.56   14.95   0
   1  14   8   20.76   13.22   0
   2   4  -4   92.23   14.91   0
   2  12   2    7.86   14.51   0
   2  15   8   -6.98   10.68   0
   3   9  -2    5.61   17.18   0
   3  14   4  -11.75   15.12   0
   3  15   6   -5.70   12.29   0
   3  16   9   -1.70   12.26   0
   4  13   2    8.12   14.55   0
   5   7  -3   -1.38   14.58   0
   5  10  -1    1.33   16.75   0
   5  11   0    4.71   13.54   0
   5  14   4   11.54   11.04   0
   5  15   6   -5.06    9.60   0
   5  16   9    0.75    7.25   0
   6   7  -2    0.95   13.57   0
   6  15   8    2.66    6.24   0
  -1   4   3   69.15   17.00   0
  -1   9   8   14.35   15.92   0
  -1   9  11   -2.02   16.02   0
   0   2  -1  305.32   14.32   0
   0   4  -1    8.42   15.45   0
   0  11   5   36.03   14.17   0
   0  12   7   -5.38   15.48   0
   1   4  -3   48.51   14.46   0
   1   8  -1   -9.74   16.52   0
   1  11   2   18.32   16.56   0
   2   0  -4   14.49   15.91   0
   2  14   5    8.48   11.87   0
   3   6  -4   11.90   17.73   0
   4   8  -3   24.76   18.38   0
   4  16   8    5.84    8.16   0
   5  12   1  -13.68   13.27   0
   6  10   0    3.40   11.57   0
   6  12   2    5.72    9.91   0
  -1   3   3   76.69   17.65   0
   0   8   1   44.71   13.78   0
   0   9   2   91.01   13.64   0
   0  10   3   36.52   16.44   0
   1  12   3   13.99   15.45   0
   1  13   5    4.00   12.48   0
   1  14   7    5.51   14.66   0
   2   5  -4   -6.86   15.09   0
   2   7  -3   84.49   14.13   0
   2  13   3   10.29   12.91   0
   2  15   7    7.32   10.93   0
   2  16  11    1.79   11.36   0
   2  16  12    1.79   10.33   0
   2  16  13   11.81    9.89   0
   2  16  14    2.69    9.60   0
   3   3  -5    7.26   17.35   0
   3   8  -3   48.81   14.31   0
   3  13   2   39.98   13.72   0
   3  16   8    2.13   11.56   0
   4  14   3    8.68   13.98   0
   4  15   5   12.65   10.84   0
   4  17  12    0.24    7.18   0
   4  17  13   -1.02    6.73   0
   5   9  -2    5.34   14.10   0
   5  13   2    8.92   13.16   0
   5  16   8    3.19    7.94   0
   6   9  -1    4.29   11.59   0
   6  14   5    0.64    6.95   0
   6  15   7    0.86    6.51   0
  -1   7   4    0.74   15.07   0
  -1   8   5   17.45   14.28   0
  -1   9   7    4.49   14.40   0
   0   5  -1   49.92   16.54   0
   0   7   0   30.24   16.52   0
   0  12   6    0.13   14.64   0
   0  13  10    6.35   15.85   0
   0  13  12   13.99   15.99   0
   1   7  -2   41.02   12.85   0
   1  15  11    1.24   13.39   0
   1  15  12   16.87   13.36   0
   1  15  13    1.17   14.51   0
   2  10  -1   -1.69   16.76   0
   2  11   0   -8.53   16.55   0
   2  16  10    6.38   11.77   0
   2  16  15   -7.45   11.01   0
   3  14   3   26.64   15.53   0
   3  15   5   15.77   13.59   0
   4   2  -5   -0.24   16.30   0
   4  16   7   -5.62    8.77   0
   4  17  11   -3.33    7.80   0
   5  15   5   -5.90    8.95   0
   6  13   3   -2.40    9.30   0
  -1   9   6    9.55   16.78   0
  -1   9  12    0.69   17.19   0
   0  11   4    2.61   12.74   0
   0  13   9   14.96   15.90   0
   0  13  13    2.46   17.59   0
   1  13   4    4.24   15.12   0
   1  15  10   11.17   12.55   0
   1  15  14   -5.37   14.17   0
   2   9  -2    9.35   13.43   0
   2  12   1   -3.80   13.12   0
   2  14   4   14.05   12.35   0
   2  15   6    0.12   13.07   0
   2  16   9    1.66   12.46   0
   3   1  -5    8.31   14.14   0
   3   4  -5   22.06   16.73   0
   3   7  -4   -3.74   17.84   0
   3  10  -2  -11.05   18.94   0
   3  11  -1   24.55   17.73   0
   3  16   7   -2.63   12.97   0
   3  17  12    1.23    8.32   0
   4   4  -5    0.06   19.53   0
   4   7  -4   -0.60   18.65   0
   4  10  -2   -3.16   17.45   0
   4  12   0   -2.57   15.10   0
   4  17  10    2.91    7.86   0
   5   6  -4    1.60   17.19   0
   5   8  -3    2.54   14.34   0
   5  16   7   -9.58    7.85   0
   6   8  -2   -3.31   13.93   0
   0   6  -1  292.72   17.24   0
   0  13   8   -2.64   15.66   0
   1  11   1   62.40   14.62   0
   1  14   6  -17.76   11.84   0
   1  15   9    9.86   12.71   0
   2   8  -3    3.14   16.93   0
   2  13   2   -0.75   16.97   0
   3  13   1   38.82   16.47   0
   4   9  -3   16.64   17.30   0
   4  15   4    2.39   12.92   0
   4  16   6    6.79   11.01   0
   5  11  -1    1.11   16.63   0
   6  14   4   -4.25    8.03   0
   6  15   6    2.89    6.23   0
  -1   7   3   29.10   16.09   0
  -1   8   4   66.95   16.49   0
  -1  10   8    1.11   14.67   0
  -1  10  11    0.04   16.14   0
   0   8   0   91.13   17.76   0
   0   9   1  302.10   14.95   0
   0  10   2   -4.93   12.78   0
   0  12   5   71.35   13.98   0
   0  13   7    3.98   14.77   0
   0  13  14    5.41   19.56   0
   1   6  -3  174.72   13.27   0
   1   8  -2    8.38   16.36   0
   1  12   2   18.28   13.76   0
   1  15   8    5.44   13.07   0
   2  15   5   -5.79   12.91   0
   3   5  -5   20.46   17.13   0
   3   9  -3   -4.57   14.41   0
   3  15   4    5.93   13.50   0
   3  16   6   -0.17   11.78   0
   3  17  10   -3.74    8.18   0
   4   5  -5   -2.09   20.71   0
   4  14   2   12.55   13.44   0
   4  17   9    3.87    7.00   0
   5  12   0    9.00   13.94   0
   5  13   1   -9.11   12.01   0
   6  11   0   -0.27   10.96   0
   6  12   1    0.40   10.85   0
  -1   5   2   -0.46   14.44   0
   1  13   3   41.55   15.02   0
   1  14   5   19.43   15.29   0
   2   3  -5   20.99   14.21   0
   2  11  -1    2.41   17.16   0
   2  14   3   -2.51   12.86   0
   3  14   2    7.76   14.72   0
   3  17   9   -5.48    9.54   0
   4   8  -4    4.99   21.01   0
   4  17   8    4.65    8.00   0
   5  15   4   -1.15    8.01   0
   5  16   6    1.16    8.36   0
   5  17   9    3.91    5.88   0
   6  10  -1    0.92   11.52   0
  -1   6   2    8.94   15.46   0
  -1  10   6  199.56   19.39   0
   0   4  -2   69.97   16.66   0
   0   7  -1  321.61   15.16   0
   0  12   4   24.08   15.76   0
   0  13   6   16.66   15.41   0
   0  14  11   19.64   17.32   0
   1   3  -4    6.58   13.64   0
   1   7  -3   21.24   16.45   0
   1  15   7    7.63   13.34   0
   2   2  -5    1.04   12.98   0
   2   4  -5  245.83   14.67   0
   2   7  -4    2.48   13.42   0
   2  10  -2   23.28   13.58   0
   2  12   0    4.07   13.48   0
   2  16   7    1.81    9.88   0
   3   6  -5   -8.85   18.22   0
   4   6  -5   72.56   20.68   0
   4  11  -2   14.57   17.16   0
   4  12  -1    6.81   15.42   0
   4  15   3    3.87   12.22   0
   5   7  -4    2.71   15.12   0
   5   9  -3    6.06   15.31   0
   5  14   2   -7.12   11.17   0
  -1   3   2   40.37   17.93   0
  -1   8   3   56.93   16.26   0
  -1   9   4   48.69   15.82   0
  -1  10  12   -1.82   18.22   0
  -1  11   9   12.62   17.47   0
   0   5  -2   10.54   16.79   0
   0  10   1  139.32   17.33   0
   0  14   9   -4.87   14.44   0
   0  14  12    1.60   17.35   0
   1   4  -4  213.36   14.93   0
   1  12   1   65.48   17.10   0
   2   5  -5   62.35   16.05   0
   2   9  -3   16.57   13.40   0
   2  15   4   11.97   13.58   0
   2  17  11   -1.43    9.31   0
   2  17  12    1.21    9.15   0
   2  17  13   -1.12    9.13   0
   3  11  -2    0.34   19.33   0
   3  12  -1    3.94   14.33   0
   3  13   0   -3.96   15.40   0
   3  15   3   17.37   14.47   0
   3  16   5    2.50   12.10   0
   3  17   8    2.97    8.26   0
   5  17   8   -0.43    5.86   0
   6   9  -2   -0.98   13.37   0
   6  14   3    3.84    8.24   0
   6  15   5   -0.84    5.90   0
  -1   7   2   33.50   15.48   0
  -1  10   5  132.04   16.99   0
  -1  11   8   15.80   14.25   0
  -1  11  10    3.02   16.23   0
   0   9   0   -1.77   13.84   0
   0  11   2   26.62   15.90   0
   0  14   8    9.46   15.37   0
   0  14  13    0.38   19.18   0
   1   5  -4    1.63   14.73   0
   1  15   6  -10.09   14.76   0
   1  16  11    4.55   12.39   0
   1  16  12    4.10   11.62   0
   1  16  13    5.01   13.02   0
   2  14   2   -9.60   15.64   0
   2  16   6    7.87   11.39   0
   2  17  10    4.92    9.73   0
   3  10  -3   30.17   16.02   0
   4  14   1   -2.99   14.52   0
   4  17   7   -2.35    7.46   0
   5  15   3    3.78    9.27   0
   5  16   5   -0.57    7.76   0
  -1   5   1   50.44   15.93   0
  -1  11   7   -3.31   15.74   0
   0   2  -2  306.94   16.78   0
   0   6  -2   47.51   13.80   0
   0   8  -1   38.59   14.72   0
   0  12   3   26.07   16.39   0
   0  13   5    8.52   12.45   0
   1   8  -3   80.40   17.31   0
   1  13   2  118.75   13.42   0
   1  16   9    3.06   12.60   0
   2   6  -5  173.01   16.85   0
   2   8  -4   15.15   13.72   0
   2  17   9   -2.44   10.63   0
   3   7  -5   27.95   19.84   0
   3   9  -4    4.49   18.93   0
   3  14   1   12.95   12.21   0
   3  17   7   12.38    9.18   0
   4   7  -5   21.55   22.49   0
   4   9  -4    7.41   17.67   0
   4  16   4    7.91   10.74   0
   5   8  -4    8.05   17.62   0
   5  11  -2    4.54   13.90   0
   5  12  -1    2.23   13.31   0
   5  13   0    1.62   11.72   0
  -1   4   1   90.88   15.53   0
  -1   6   1  144.51   16.03   0
  -1   9   3   31.91   15.93   0
  -1  11   6    2.88   18.59   0
   1   6  -4   10.21   12.91   0
   1  14   3   13.59   13.72   0
   1  15   5    5.41   13.25   0
   1  16   8  -12.52   12.28   0
   2  10  -3   -2.04   17.45   0
   2  11  -2    1.45   13.99   0
   2  12  -1    2.98   13.63   0
   2  15   3    7.72   13.59   0
   2  17   8    3.44   10.21   0
   3  15   2    5.14   13.51   0
   3  16   4    6.38   10.46   0
   3  18  11   -1.07    7.16   0
   4  15   2    9.46   12.56   0
   4  17   6    5.13    8.45   0
   5  14   1    4.13   10.47   0
   5  17   7    1.41    5.16   0
   6  11  -1    0.98   12.17   0
   6  12   0   -2.38   10.02   0
   6  13   1    1.69    9.95   0
  -1  10   4   26.97   15.78   0
   0   7  -2  159.81   14.35   0
   0  10   0   -3.91   17.40   0
   0  11   1   47.51   17.39   0
   0  13   4   -8.79   16.28   0
   0  14   6   18.22   15.80   0
   1  10  -2   11.46   17.75   0
   1  11  -1   34.03   14.51   0
   3   3  -6  172.34   17.23   0
   3   4  -6   67.03   19.98   0
   3  12  -2  -15.53   17.23   0
   3  17   6   -1.69    8.02   0
   3  18  10    1.67    7.76   0
   4  12  -2    6.64   15.34   0
   4  13  -1    4.78   14.41   0
   4  18   9    0.37    6.61   0
   5  16   4   -4.82    8.18   0
  -1   7   1  324.32   14.72   0
  -1  11   5   -2.66   16.46   0
  -1  11  12    2.33   18.21   0
  -1  12   9  -13.54   17.83   0
  -1  12  10   15.22   19.62   0
   0  12   2   22.84   16.37   0
   1   1  -4  118.28   16.88   0
   1   7  -4   10.02   13.58   0
   1   9  -3   52.85   17.39   0
   1  13   1   16.76   15.63   0
   2   7  -5    6.69   16.16   0
   2   9  -4   12.68   18.42   0
   2  14   1   19.59   14.36   0
   2  17   7  -10.55   11.17   0
   3   8  -5   10.24   19.24   0
   3  11  -3   21.76   19.44   0
   3  13  -1    4.36   13.60   0
   3  18   9   -3.41    8.11   0
   4   8  -5   -3.84   21.59   0
   4  11  -3   -3.32   15.91   0
   4  14   0   -5.63   13.19   0
   5  15   2   -7.12    9.07   0
   6  10  -2    0.93   13.16   0
  -1  10   3    8.79   15.88   0
  -1  12   7   17.48   18.27   0
   0   4  -3   52.17   13.04   0
   0   5  -3    0.89   13.23   0
   0  14   5   34.59   16.21   0
   0  15   9   -5.66   16.26   0
   0  15  10   -2.54   15.84   0
   0  15  11    7.17   15.30   0
   1  14   2    4.86   14.99   0
   1  15   4   -2.92   13.97   0
   2  15   2    5.05   13.51   0
   2  16   4   -0.12   13.05   0
   3   6  -6    9.04   22.72   0
   3  14   0  -11.64   12.75   0
   3  16   3    8.78   12.15   0
   3  17   5    7.45    9.97   0
   4   5  -6  142.83   22.40   0
   4  10  -4   -5.10   17.56   0
   4  16   3   -2.18    9.36   0
   4  17   5    0.76    8.48   0
   4  18   8   -3.54    6.56   0
   5   9  -4    3.93   16.87   0
  -1   6   0  103.12   17.09   0
  -1   8   1   31.02   13.72   0
  -1  11   4    6.65   16.82   0
  -1  12  11   22.07   20.01   0
   0   3  -3   28.04   12.50   0
   0   6  -3   12.92   13.68   0
   0  13   3   46.19   14.43   0
   0  15   8   -2.33   15.36   0
   0  15  12   -6.87   17.43   0
   1   3  -5    3.52   12.74   0
   1   4  -5    6.33   13.61   0
   1   5  -5   89.27   14.71   0
   1  16   6   10.62   12.49   0
   2   4  -6   -1.57   12.88   0
   2   8  -5   -8.78   15.86   0
   2  11  -3    9.29   16.75   0
   2  12  -2    7.16   16.96   0
   2  17   6    4.73   10.79   0
   3  15   1    6.94   14.41   0
   3  18   8   -2.25    8.13   0
   4   3  -6    4.26   15.67   0
   4  15   1    9.46   12.12   0
   5   7  -5   -8.89   17.01   0
   5  12  -2    6.30   11.83   0
  -1   4   0   66.36   13.53   0
  -1   7   0   25.46   16.78   0
  -1  12   6   -6.38   17.27   0
   0   7  -3  120.85   17.87   0
   0  10  -1   49.05   15.13   0
   0  11   0   18.70   13.49   0
   0  12   1    3.49   16.40   0
   0  15   7   47.07   15.24   0
   1  11  -2   10.83   14.46   0
   1  12  -1    1.49   15.07   0
   1  17  11   -3.06   10.51   0
   1  17  12   -6.51   12.42   0
   2   3  -6   -0.64   11.71   0
   2   5  -6   19.30   16.07   0
   2  10  -4    6.20   19.71   0
   2  14   0   22.36   15.46   0
   2  18  10   -0.21    7.98   0
   2  18  11   -2.20    8.10   0
   4   6  -6   14.89   18.99   0
   4  18   7    4.28    6.06   0
   5  11  -3    4.14   14.62   0
   5  14   0   -5.30   10.50   0
   5  16   3   -0.94    6.97   0
  -1   9   1   -1.01   17.66   0
  -1  10   2   89.07   16.77   0
  -1  12   5   10.11   16.67   0
   0  13   2   21.31   16.35   0
   0  14   4   41.86   14.48   0
   1   6  -5   18.41   13.28   0
   1  10  -3    8.28   13.58   0
   1  15   3   13.88   12.32   0
   1  16   5   15.08   12.53   0
   1  17   9    3.88   10.84   0
   2   6  -6    9.85   15.80   0
   2  16   3   -7.83   11.91   0
   2  18   9    4.10    8.55   0
   3   7  -6   56.19   21.35   0
   3  12  -3    7.76   18.31   0
   3  13  -2    3.35   15.27   0
   3  16   2   -0.65   11.75   0
   3  17   4   -5.21   10.11   0
   3  18   7   -0.17    7.29   0
   4   9  -5    9.88   17.48   0
   4  13  -2    6.37   14.05   0
  -1   8   0   81.77   17.65   0
  -1  11   3   33.89   13.56   0
  -1  12  12    4.13   21.44   0
  -1  13   8    5.99   17.87   0
  -1  13   9   -1.52   18.82   0
  -1  13  10    8.24   20.32   0
   0   2  -3    9.26   15.91   0
   0  15   6   18.67   14.88   0
   1   2  -5   35.79   12.94   0
   1   7  -5    3.90   15.62   0
   1   9  -4   37.97   17.05   0
   1  14   1    9.90   12.90   0
   1  17   8    6.84   11.08   0
   2   2  -6    8.61   13.64   0
   2   9  -5   40.42   18.89   0
   2  15   1    8.97   11.16   0
   2  17   5    3.54    9.19   0
   2  18   8    3.14    8.38   0
   3  11  -4    1.20   17.94   0
   3  14  -1    8.00   11.41   0
   4   7  -6    8.21   19.50   0
   4  12  -3   14.62   13.02   0
   4  14  -1   -6.89   13.35   0
   5   8  -5    0.30   15.77   0
   5  15   1   -0.79    8.96   0
  -1   3   0   -4.52   16.42   0
  -1   5  -1  852.12   19.88   0
  -1   6  -1   36.26   16.18   0
  -1  12   4   -0.55   17.88   0
  -1  13   7   33.77   16.94   0
   0   4  -4    0.05   15.27   0
   0   5  -4  -10.34   15.59   0
   0  11  -1    6.92   16.94   0
   0  12   0   17.79   16.49   0
   0  14   3   11.46   15.54   0
   1  15   2   -2.84   13.09   0
   1  16   4   -3.10   12.68   0
   2   7  -6   21.35   17.04   0
   2  13  -2   -8.59   15.09   0
   3   8  -6   21.03   21.17   0
   3  15   0    6.88   12.73   0
   3  18   6    1.74    8.24   0
   4  11  -4    2.62   17.49   0
   4  15   0    7.02   11.16   0
  -1   2   2  211.57   21.75   0
  -1   3   7    2.11   13.49   0
  -1   4  -1  237.97   16.98   0
  -1   7  -1   24.87   17.11   0
  -1   9   0    6.21   16.62   0
  -1  10   1   -6.90   14.26   0
  -1  13   6    4.34   17.52   0
  -1  13  11    8.83   18.61   0
   0   0   4  295.82   13.88   0
   0   6  -4  137.75   14.10   0
   0  10  -2   15.42   15.15   0
   0  13   1   24.42   14.98   0
   0  15   5   22.56   12.43   0
   0  16   9   20.14   14.26   0
   0  16  10    2.51   15.44   0
   1   8  -5    1.62   15.49   0
   1  11  -3   -0.21   16.73   0
   1  12  -2   -4.34   13.11   0
   1  13  -1    4.59   16.51   0
   2  12  -3    2.39   13.65   0
   2  14  -1    7.46   14.02   0
   2  18   7    0.14    8.72   0
   3  10  -5   -9.36   19.27   0
   3  17   3    4.92    9.45   0
   4  17   3   -2.70    8.06   0
  -1   8  -1    5.21   17.40   0
  -1  12   3   42.15   18.19   0
  -1  13   5   14.70   16.65   0
   0   3  -4   13.96   15.41   0
   0   7  -4   27.75   17.12   0
   0  16   8    4.59   14.44   0
   0  16  11    6.11   14.15   0
   1   5  -6   84.22   13.57   0
   1  10  -4   25.09   16.75   0
   1  14   0   -2.07   15.03   0
   1  17   6    0.79   10.95   0
   2   8  -6    4.58   18.31   0
   2  15   0   -9.32   13.67   0
   3   4  -7   12.31   20.86   0
   3   5  -7  -10.87   22.52   0
   3  16   1    2.13   10.77   0
   4  16   1    7.13    8.88   0
   5  12  -3   -5.03   12.27   0
   5  13  -2   -1.99   10.24   0
   5  14  -1   -5.05   10.54   0
   0  14   2   -4.42   15.64   0
   0  15   4   22.68   11.90   0
   0  16   7    7.13   13.75   0
   1  -1  -1    4.38   13.61   0
   1   4  -6   16.15   10.62   0
   1   6  -6   14.48   14.08   0
   1  16   3   -5.17   12.10   0
   2  10  -5   53.93   15.94   0
   2  18   6   -5.39    8.51   0
   3   1  -6   38.78   20.73   0
   3   6  -7  132.51   22.81   0
   3   9  -6    4.86   19.54   0
   3  12  -4    3.24   16.53   0
   3  13  -3    6.02   14.86   0
   3  14  -2    4.48   13.97   0
   3  18   5    3.40    6.69   0
   5   9  -5   -1.59   15.79   0
  -1   3  -1  343.42   18.76   0
  -1   5  -2  350.15   17.67   0
  -1   6  -2   33.46   13.84   0
  -1   9  -1  150.84   18.19   0
  -1  11   1    4.81   15.43   0
  -1  14   7    1.21   18.35   0
  -1  14   8  -10.76   16.54   0
  -1  14   9   -3.92   18.58   0
   0  11  -2   24.88   17.46   0
   0  12  -1   18.43   13.65   0
   0  13   0   22.27   16.14   0
   0  16   6   11.39   14.03   0
   1   3  -6   33.38   13.61   0
   1   9  -5    2.42   15.96   0
   1  15   1    5.81   10.50   0
   1  17   5   -3.95   10.64   0
   2   4  -7  195.76   13.88   0
   2   5  -7   -4.42   14.51   0
   3   3  -7    4.05   16.32   0
   3  15  -1   12.78   12.80   0
   4  12  -4   -1.75   15.15   0
   4  13  -3    8.15   13.74   0
  -1   2   1  205.27   18.42   0
  -1   4  -2   12.92   16.17   0
  -1  12   2  127.36   14.07   0
  -1  14   6   17.92   17.21   0
  -1  14  10    6.49   17.66   0
   0   5  -5  107.28   15.92   0
   0  10  -3   22.89   14.26   0
   0  15   3   -7.20   14.66   0
   1   1  -5   89.32   14.58   0
   1   7  -6    0.60   12.90   0
   1  11  -4    7.71   16.30   0
   1  12  -3    3.96   13.54   0
   1  13  -2    6.37   13.39   0
   1  18   9   -0.35    9.09   0
   1  18  10    3.15    8.97   0
   2  12  -4    2.67   16.98   0
   2  13  -3   -4.93   15.65   0
   2  18   5   -4.62    8.43   0
   3  17   2    7.33    7.90   0
   3  18   4   -1.32    7.03   0
   4   6  -7    9.84   22.39   0
   4   9  -6    3.65   17.38   0
   4  15  -1   -2.29    9.92   0
   4  17   2   -2.89    7.21   0
  -2   8   5   41.74   17.71   0
  -1   8  -2   -8.39   17.57   0
  -1  13   3    2.60   16.24   0
   0   2  -4   18.44   13.32   0
   0   4  -5  297.83   16.00   0
   0   6  -5   -6.64   12.79   0
   0   9  -4   52.78   18.68   0
   0  14   1   -7.97   12.17   0
   0  16   5   12.49   13.56   0
   1   8  -6   13.28   16.32   0
   1  14  -1   -1.17   12.95   0
   1  18   8    1.67    9.00   0
   2   0  -5  496.36   29.29   0
   2   7  -7   31.07   18.91   0
   2  11  -5    0.38   17.56   0
   2  15  -1   -2.98   13.00   0
   3  10  -6   -8.99   21.65   0
   3  16   0    8.62   10.14   0
   4  11  -5    9.06   15.50   0
  -2   7   5   17.18   15.86   0
  -2   8   4    0.45   14.98   0
  -2   8   6    3.39   16.38   0
  -2   9   5  -16.35   17.35   0
  -2   9   6   40.31   17.22   0
  -1  10  -1   22.53   13.75   0
  -1  11   0    9.17   13.96   0
  -1  12   1   -1.06   18.04   0
  -1  14  11   -0.83   19.44   0
   0  12  -2  119.15   16.33   0
   1  -1   0   29.00   11.81   0
   1  -1   1 1222.60   26.18   0
   1   2  -6   23.20   13.67   0
   1  10  -5   -3.92   14.80   0
   1  15   0    5.42   12.94   0
   1  18   7    6.34    8.57   0
   2  17   2   -5.69    9.61   0
   3   8  -7   -8.43   19.95   0
   4   7  -7  -12.34   20.69   0
   4  16   0    0.41    8.26   0
   5  10  -5   -3.37   14.80   0
  -2   7   6   27.97   15.53   0
  -2   8   3    9.22   15.32   0
  -2   8   7    5.03   16.86   0
  -2   9   4    1.20   15.22   0
  -2  10   6   21.84   17.40   0
  -1   2   0  268.78   19.52   0
  -1   3  -2   34.93   16.17   0
  -1   5  -3    5.26   15.51   0
  -1   6  -3   24.72   13.61   0
  -1   7  -3   17.16   17.27   0
  -1   9  -2   25.70   14.22   0
  -1  13   2   -4.32   16.98   0
  -1  14   4   -8.32   16.21   0
   0   3  -5    1.47   12.08   0
   0   8  -5   43.18   17.47   0
   0  11  -3    1.36   14.75   0
   0  13  -1   32.43   13.23   0
   0  16   4    9.99   13.24   0
   0  17   8    9.02   12.45   0
   0  17   9    5.21   11.68   0
   0  17  10   -8.42   14.02   0
   1   5  -7   -6.75   13.03   0
   2   8  -7   13.81   19.60   0
   2  10  -6   -5.94   19.20   0
   2  16   0   -3.42   10.90   0
   2  18   4   11.96    8.34   0
   3  13  -4    4.49   15.53   0
   4  10  -6    9.18   17.08   0
  -2   6   4    6.73   16.10   0
  -2   7   2   -1.23   14.64   0
  -2   8   2   15.82   15.59   0
  -2   9   3   -0.58   14.91   0
  -2  10   4   -4.79   18.52   0
  -1   4  -3   88.50   16.41   0
  -1  15   7    6.66   18.19   0
  -1  15   8   -0.44   17.42   0
   0  14   0    5.15   11.67   0
   0  17   7   -5.86   11.47   0
   1   4  -7   27.39   13.19   0
   1   6  -7    3.45   13.53   0
   1   9  -6   14.59   14.48   0
   1  13  -3    9.31   14.52   0
   1  14  -2  -10.41   13.33   0
   1  16   1    5.05   11.70   0
   1  17   3    0.88    9.97   0
   1  18   6    9.22    8.29   0
   2   2  -7    1.62   15.33   0
   2  13  -4    3.50   13.83   0
   3   9  -7   21.62   22.07   0
   3  12  -5   -5.25   16.15   0
   3  15  -2    8.07   11.01   0
   3  17   1   -6.34    7.37   0
   3  18   3    5.31    5.47   0
   4   8  -7  -12.56   18.71   0
  -2   6   5    2.71   14.29   0
  -2   9   2    6.99   15.70   0
  -1  10  -2    6.29   17.08   0
  -1  11  -1   56.94   14.46   0
  -1  12   0   18.46   17.18   0
  -1  14   3   10.42   15.55   0
  -1  15   6    3.65   15.25   0
  -1  15   9    2.78   17.22   0
   0   0   1   -0.58    9.91   0
   0   5  -6   32.29   14.95   0
   0   6  -6   19.67   15.39   0
   0   9  -5    1.24   16.46   0
   0  15   1    8.19   12.50   0
   0  16   3   10.95   13.06   0
   0  17   6   -5.15   10.71   0
   1   7  -7    0.20   15.17   0
   1  11  -5    8.91   14.82   0
   1  15  -1    9.39   12.47   0
   2   9  -7   -1.81   20.53   0
   2  12  -5    5.95   16.93   0
   2  14  -3  -11.45   10.93   0
   2  15  -2  -12.70   11.80   0
   3   5  -8    2.86   22.69   0
   3  11  -6    4.45   17.86   0
   3  16  -1   -4.64    9.48   0
   4  12  -5    4.53   13.94   0
   4  15  -2  -10.89    8.96   0
  -2   7   1    5.86   15.62   0
  -2   7   7   19.96   15.78   0
  -2   8   1   89.86   16.12   0
  -2   9   8    2.25   13.97   0
  -2  10   3   26.18   16.37   0
  -2  10   8   -0.67   15.01   0
  -2  11   5   17.47   16.75   0
  -2  11   6   12.18   14.71   0
  -2  11   7   -4.53   16.16   0
  -1   2  -1    4.15   16.87   0
  -1   6  -4   52.40   17.21   0
  -1   9  -3   -6.86   17.78   0
  -1  13   1   31.88   13.41   0
  -1  15   5   23.33   17.75   0
  -1  15  10   -7.44   17.35   0
   0   2  -5   39.09   16.03   0
   0   4  -6  123.08   14.80   0
   0   7  -6   48.94   15.96   0
   0  12  -3   33.04   16.39   0
   0  13  -2    9.48   14.86   0
   1   3  -7   -3.64   13.01   0
   1  10  -6   34.48   17.27   0
   1  18   5  -13.58    8.44   0
   2  -1  -2    5.98   14.98   0
   2   4  -8    8.58   14.91   0
   2   5  -8   93.82   16.18   0
   2   6  -8   -2.90   17.23   0
   2  11  -6    3.07   17.29   0
   2  17   1    1.69    7.53   0
   2  18   3    2.00    7.58   0
   3   4  -8   -2.48   17.27   0
   3   6  -8    4.23   20.77   0
  -2   6   1   78.04   16.10   0
  -2   9   1    0.33   15.85   0
  -2  11   4   93.81   17.54   0
  -1   3  -3   13.52   16.49   0
  -1   5  -4    0.66   12.47   0
  -1  14   2  -12.01   15.18   0
   0  11  -4    2.46   13.74   0
   0  14  -1    1.50   12.68   0
   0  17   5    7.82   10.42   0
   1   8  -7    0.86   14.37   0
   1  17   2    0.58    7.50   0
   2   7  -8   -1.53   19.30   0
   2  16  -1    9.63   10.91   0
   3   7  -8   14.25   20.40   0
  -2   5   2    7.48   14.11   0
  -2   7   0    4.12   14.32   0
  -2   8   0   34.60   15.09   0
  -2   8   8    0.62   15.10   0
  -2  11   3   35.26   17.64   0
  -2  11   8   -0.89   14.27   0
  -2  12   6   -5.66   17.04   0
  -1   4  -4    4.68   15.06   0
  -1  10  -3   -7.00   16.79   0
  -1  11  -2   30.51   13.45   0
  -1  12  -1   12.15   12.23   0
  -1  13   0   12.48   16.23   0
   0   1  -4  194.20   14.18   0
   0   3  -6  174.74   15.02   0
   0   8  -6  146.57   13.81   0
   0  15   0   -4.14   12.10   0
   0  16   2    1.36   11.42   0
   1  12  -5    8.19   15.40   0
   1  13  -4    9.61   12.76   0
   1  18   4   -1.05    7.96   0
   2  10  -7   11.81   17.66   0
   3  13  -5   -9.46   13.03   0
   3  14  -4    1.59   12.32   0
   3  17   0   -2.61    7.43   0
   4  11  -6   -6.21   13.36   0
  -2   5   1  595.49   17.14   0
  -2   6   0   -7.31   11.58   0
  -2  10   1   18.25   15.55   0
  -2  11   2   44.11   15.79   0
  -2  12   4   14.69   18.50   0
  -2  12   5   10.27   16.23   0
  -2  12   7   11.66   15.83   0
  -1   2  -2   -0.80   17.56   0
   1   2  -7  251.40   15.72   0
   1   5  -8   46.96   12.88   0
   1   6  -8    4.54   14.47   0
   1   9  -7    3.14   14.74   0
   1  15  -2    6.42   11.67   0
   2   8  -8    1.10   19.83   0
   2  13  -5   -2.07   14.02   0
   2  14  -4    4.67   13.37   0
   2  17   0    1.79    7.97   0
   2  18   2   -3.38    6.49   0
   3   8  -8    3.43   18.22   0
   3  15  -3   10.48   10.02   0
  -2   5   0    2.07   14.23   0
  -2  12   8  -10.28   17.63   0
  -1   9  -4   15.78   14.34   0
  -1  14   1    2.60   12.55   0
  -1  15   3   12.89   14.55   0
  -1  16   7   -0.51   14.76   0
  -1  16   8   -2.67   14.83   0
   0   5  -7   -4.99   14.07   0
   0   6  -7    1.26   13.66   0
   0  12  -4    3.58   12.26   0
   0  13  -3   -4.10   12.10   0
   0  14  -2   -6.97   12.76   0
   1   4  -8   20.03   11.36   0
   1   7  -8   -0.34   15.12   0
   1  11  -6   13.76   13.70   0
   1  17   1   -2.07    9.07   0
   2  15  -3    0.76    9.53   0
   3  16  -2    0.90    8.00   0
  -2   6  -1  112.01   12.62   0
  -2   8  -1    7.40   12.50   0
  -2  10   0   63.62   16.23   0
  -2  11   1   20.83   15.84   0
  -2  12   3    7.88   16.00   0
  -1   3  -4   18.72   12.52   0
  -1   5  -5   11.77   12.26   0
  -1  11  -3   -9.84   15.42   0
  -1  12  -2    3.86   12.16   0
  -1  13  -1   -1.44   14.33   0
  -1  16   6   -6.77   13.24   0
  -1  16   9    0.05   16.15   0
   0   4  -7    2.48   13.86   0
   0   7  -7   11.56   14.22   0
   0  11  -5    7.72   12.95   0
   0  16   1    8.10    8.92   0
   0  17   3    4.18    9.46   0
   1  10  -7    2.40   16.07   0
   1  16  -1   -0.46    8.63   0
   1  18   3   -3.17    6.43   0
   2   9  -8  -10.16   18.71   0
   2  16  -2   -2.16    9.23   0
   3   9  -8  -11.12   18.12   0
   4  10  -7   -4.16   15.05   0
   4  13  -5   -1.16   10.71   0
   4  14  -4    1.07    9.10   0
  -2   5  -1   -2.15   13.94   0
  -2   5   5    0.20   16.24   0
  -2   9  -1    5.69   12.94   0
  -2  12   2    1.68   15.93   0
  -1   2  -3    7.43   16.16   0
  -1   4  -5  124.51   15.88   0
  -1  10  -4  -10.06   13.27   0
  -1  14   0   11.48   14.56   0
  -1  15   2   -7.56   13.58   0
  -1  16   5    7.07   12.76   0
   0   2  -6  188.99   13.06   0
   0   8  -7   16.46   14.86   0
   0  10  -6    0.83   15.09   0
   0  15  -1    0.29    9.83   0
   1   3  -8    6.34   11.76   0
   1   8  -8    2.65   16.60   0
   1  13  -5   17.45   12.85   0
   2   5  -9   11.76   18.60   0
   2  11  -7    5.75   13.72   0
  -2   6  -2  168.43   15.85   0
  -2   7  -2   -4.25   12.63   0
  -2   8  -2   16.69   14.68   0
  -2  10  -1   11.96   16.82   0
  -2  11   0    2.63   16.45   0
  -1   9  -5   12.21   16.83   0
  -1  16   4    2.04   11.73   0
   0   1  -5    4.57   15.66   0
   0   3  -7   85.63   13.63   0
   0  18   6   -2.62    8.23   0
   1  14  -4   -5.63   10.34   0
   1  15  -3   -2.95    9.76   0
   2   2  -8   26.97   16.57   0
   2   4  -9   11.88   14.80   0
   2   6  -9  110.92   19.60   0
   2   7  -9    2.80   22.00   0
   3   6  -9   -0.67   21.35   0
   4   8  -8  -11.41   16.37   0
   4  12  -6   -2.52   11.18   0
  -2   4   0   29.17   14.01   0
  -2   5  -2    7.88   14.44   0
  -2   9  -2    5.65   15.43   0
  -2  12   1    0.58   17.08   0
  -2  12   9   -1.73   16.90   0
  -2  13   3    4.43   15.26   0
  -2  13   8   -0.00   17.02   0
  -1   3  -5    8.70   15.16   0
  -1   5  -6    3.69   14.88   0
  -1  11  -4    8.18   15.21   0
  -1  12  -3    0.71   14.87   0
  -1  13  -2  -14.57   13.87   0
  -1  15   1   -0.77   13.23   0
   0  13  -4    3.61   11.14   0
   0  14  -3    5.78   12.42   0
   0  16   0   -1.15    8.21   0
   0  17   2    5.74    7.39   0
   0  18   5   -3.20    7.69   0
   1   9  -8   94.46   17.80   0
   1  18   2   -2.49    5.73   0
   2  10  -8   -1.30   16.32   0
   2  13  -6   -7.64   12.15   0
   2  14  -5    0.41   11.44   0
   2  17  -1    4.23    6.46   0
   3   7  -9   19.49   21.50   0
   3  13  -6   -7.71   11.39   0
   3  14  -5   -4.77    9.95   0
   3  15  -4    1.92    8.84   0
  -2   4  -1    3.61   14.32   0
  -2   6  -3  244.26   16.38   0
  -2   7  -3   56.99   15.02   0
  -1   8  -6    6.67   15.91   0
  -1  10  -5   70.77   16.96   0
  -1  14  -1   -2.16   11.12   0
  -1  16   3   -0.54   11.83   0
   0   0  -2   15.60   17.06   0
   0   5  -8  104.39   13.64   0
   0   6  -8   33.21   13.93   0
   0   7  -8    4.20   13.27   0
   0  11  -6   42.19   12.55   0
   0  15  -2   -0.11   11.15   0
   1   2  -8   -1.23   14.23   0
   1   5  -9    1.76   12.28   0
   1  16  -2   -5.15    7.45   0
   2   8  -9   64.17   18.85   0
   2  12  -7   -1.62   13.21   0
   2  15  -4   -2.55    7.71   0
   4  11  -7   -4.64   12.99   0
  -2   8  -3   33.23   12.30   0
  -2  10  -2   48.55   16.25   0
  -2  11  -1    2.87   12.49   0
  -2  12   0   20.11   15.39   0
  -2  14   5   -0.81   16.94   0
  -2  14   6    3.46   16.26   0
  -1   2  -4   40.71   13.28   0
  -1   4  -6   -3.07   12.02   0
   0   2  -7  139.45   14.28   0
   0   4  -8    3.56   11.90   0
   0  10  -7   12.53   13.21   0
   0  18   4   -1.85    6.96   0
   1   4  -9   31.38   11.93   0
   1   7  -9    3.76   14.94   0
   1  10  -8   27.52   16.43   0
   2   3  -9   42.60   16.97   0
   2  16  -3   -4.50    8.47   0
   3   2  -8    9.24   15.43   0
   3   8  -9    6.75   17.37   0
[truncated: 469,798 more chars]
